# Supplementary material for: Whole blood RNA sequencing reveals a differential transcriptomic profile associated with cervical insufficiency: a pilot study
Source: Reprod Biol Endocrinol. 2021 Feb 24;19:32. doi: 10.1186/s12958-021-00715-2 (PMC7903645; doi:10.1186/s12958-021-00715-2)
Supplement: Supplementary file 2 — Additional file 2 : Supplementary Table S2. [file 12958_2021_715_MOESM2_ESM.xlsx]

## Sheet: Sheet1
DEG-selection pair :	GroupA vs. GroupB	fullterm vs. preterm		338 DEGs which have been selected by ( |fold-change| ≥ 2 ) n ( q-value ≤ 0.05 ) from fullterm vs. preterm
DEG-selection condition :	( |Fold-Change| ≥ 2 ) ∩ ( Q-value ≤ 0.05 )	( |fold-change| ≥ 2 ) n ( q-value ≤ 0.05 )		Enriched from the 337 genes mapped to g:ProfileR, when applied the top-ranked 338 DEGs which selected for analysis
Count of total DEGs :	180	338		Discovery of enriched terms such as gene ontology(GO), biological pathways(KEGG or Reactiome), regulatory motifs in genome such as microRNA targets(miRBase) or transcription factor binding sites(TRANSFAC), protein databases(CORUM or HPA), human-specific phenotype database(HPO or OMIM) using g:Profiler
Count of the top-ranked DEGs, those selected for anlaysis :	180	338
Count of the gene symbols mapped to enrichment DB :	167	337
Species	Mapping to g:Profiler	Official Gene Symbol	fullterm	preterm	Status	Log2FC	p-value	q-value	Full Description	Ensembl Gene ID	Significant Rank	Gene Ontology Biological Process	Gene Ontology Cellular Component	Gene Ontology Molecular Function	Pathway KEGG
hsapiens	Success	DEFA3	480.28	13.7281	OK	-5.12867186041121	5e-05	0.00493509	defensin alpha 3 [Source:HGNC Symbol;Acc:HGNC:2762]	ENSG00000239839	1	antibacterial humoral response, antimicrobial humoral immune response mediated by antimicrobial peptide, antimicrobial humoral response, cell killing, cellular response to chemical stimulus, cellular response to organic substance, defense response, defense response to bacterium, defense response to fungus, defense response to other organism, defense response to virus, disruption of cells of other…	azurophil granule, azurophil granule lumen, cytoplasm, cytoplasmic part, cytoplasmic vesicle, cytoplasmic vesicle lumen, cytoplasmic vesicle part, endomembrane system, extracellular region, intracellular, intracellular organelle, intracellular part, intracellular vesicle, lysosome, lytic vacuole, primary lysosome, secretory granule, secretory granule lumen, secretory vesicle, vacuolar lumen, vacu…		Transcriptional misregulation in cancer
hsapiens	Success	CXCL10	11.5668	0.862049	OK	-3.7460761059212	5e-05	0.00493509	C-X-C motif chemokine ligand 10 [Source:HGNC Symbol;Acc:HGNC:10637]	ENSG00000169245	2	cell activation, cellular response to chemical stimulus, cellular response to cytokine stimulus, cellular response to organic substance, cytokine-mediated signaling pathway, defense response, defense response to other organism, defense response to virus, establishment of localization, immune effector process, immune response, immune system process, inflammatory response, multi-organism process, r…	extracellular region	anion binding, carbohydrate derivative binding, ion binding	Influenza A, RIG-I-like receptor signaling pathway
hsapiens	Success	FAM19A1	1.88339	0.143732	OK	-3.71187857532804	0.0003	0.0174902	family with sequence similarity 19 member A1, C-C motif chemokine like [Source:HGNC Symbol;Acc:HGNC:21587]	ENSG00000183662	3		cytoplasm, cytoplasmic part, endomembrane system, extracellular region, intracellular, intracellular organelle, intracellular part
hsapiens	Success	RSAD2	109.535	8.62263	OK	-3.66712014652502	5e-05	0.00493509	radical S-adenosyl methionine domain containing 2 [Source:HGNC Symbol;Acc:HGNC:30908]	ENSG00000134321	4	cell activation, cellular response to chemical stimulus, cellular response to cytokine stimulus, cellular response to organic substance, cellular response to type I interferon, cytokine production, cytokine-mediated signaling pathway, defense response, defense response to other organism, defense response to virus, establishment of localization, immune effector process, immune response, immune sys…	cytoplasm, cytoplasmic part, endomembrane system, intracellular, intracellular organelle, intracellular part	ion binding	Influenza A
hsapiens	Success	USP18	6.62219	0.591428	OK	-3.48503395253247	5e-05	0.00493509	ubiquitin specific peptidase 18 [Source:HGNC Symbol;Acc:HGNC:12616]	ENSG00000184979	5	cellular response to chemical stimulus, cellular response to cytokine stimulus, cellular response to organic substance, cellular response to type I interferon, cytokine-mediated signaling pathway, defense response, immune response, immune system process, inflammatory response, innate immune response, regulation of immune system process, response to cytokine, response to external stimulus, respons…	cytoplasm, cytoplasmic part, intracellular, intracellular organelle, intracellular part
hsapiens	Success	IFI44L	68.7704	6.4898	OK	-3.40554181335267	5e-05	0.00493509	interferon induced protein 44 like [Source:HGNC Symbol;Acc:HGNC:17817]	ENSG00000137959	6	defense response, defense response to other organism, defense response to virus, immune effector process, immune system process, multi-organism process, response to biotic stimulus, response to external biotic stimulus, response to external stimulus, response to other organism, response to stimulus, response to stress, response to virus	cytoplasm, intracellular, intracellular part	anion binding, carbohydrate derivative binding, ion binding
hsapiens	Success	LAMP3	5.86938	0.613908	OK	-3.25711374001014	5e-05	0.00493509	lysosomal associated membrane protein 3 [Source:HGNC Symbol;Acc:HGNC:14582]	ENSG00000078081	7	immune response, immune system process, interspecies interaction between organisms, multi-organism process, regulation of multi-organism process, regulation of symbiosis, encompassing mutualism through parasitism, regulation of viral life cycle, regulation of viral process, response to cytokine, response to organic substance, response to stimulus, symbiont process	cytoplasm, cytoplasmic part, cytoplasmic vesicle, cytoplasmic vesicle membrane, cytoplasmic vesicle part, endomembrane system, intracellular, intracellular organelle, intracellular part, intracellular vesicle, lysosome, lytic vacuole, secretory granule, secretory granule membrane, secretory vesicle, vacuolar part, vacuole, vesicle, vesicle membrane
hsapiens	Success	TRPM4	1.66544	0.174522	OK	-3.25442256253648	5e-05	0.00493509	transient receptor potential cation channel subfamily M member 4 [Source:HGNC Symbol;Acc:HGNC:17993]	ENSG00000130529	8	cellular response to chemical stimulus, cellular response to organic substance, cytokine production, establishment of localization, immune effector process, immune response, immune system process, leukocyte mediated immunity, regulation of cytokine production, regulation of immune system process, response to external stimulus, response to organic substance, response to stimulus, secretion, secret…	cytoplasm, cytoplasmic part, endomembrane system, intracellular, intracellular organelle, intracellular part	anion binding, carbohydrate derivative binding, ion binding
hsapiens	Success	IFI27	9.61377	1.07891	OK	-3.15552776502949	5e-05	0.00493509	interferon alpha inducible protein 27 [Source:HGNC Symbol;Acc:HGNC:5397]	ENSG00000165949	9
hsapiens	Success	OAS3	102.056	11.9302	OK	-3.0966708687661	5e-05	0.00493509	2'-5'-oligoadenylate synthetase 3 [Source:HGNC Symbol;Acc:HGNC:8088]	ENSG00000111331	10	cellular response to chemical stimulus, cellular response to cytokine stimulus, cellular response to interferon-gamma, cellular response to organic substance, cellular response to type I interferon, cytokine-mediated signaling pathway, defense response, defense response to other organism, defense response to virus, immune effector process, immune response, immune system process, innate immune res…	cytoplasm, cytoplasmic part, extracellular region, intracellular, intracellular organelle, intracellular part	2'-5'-oligoadenylate synthetase activity, adenylyltransferase activity, anion binding, carbohydrate derivative binding, ion binding	Influenza A, Measles, NOD-like receptor signaling pathway
hsapiens	Success	CMPK2	41.7085	5.51198	OK	-2.91969886982829	5e-05	0.00493509	cytidine/uridine monophosphate kinase 2 [Source:HGNC Symbol;Acc:HGNC:27015]	ENSG00000134326	11	cellular response to chemical stimulus, cellular response to organic substance, multi-organism process, response to bacterium, response to biotic stimulus, response to external biotic stimulus, response to external stimulus, response to organic substance, response to other organism, response to stimulus	cytoplasm, cytoplasmic part, intracellular, intracellular organelle, intracellular part	anion binding, carbohydrate derivative binding, ion binding
hsapiens	Success	IFI44	174.02	27.5415	OK	-2.65957408295371	5e-05	0.00493509	interferon induced protein 44 [Source:HGNC Symbol;Acc:HGNC:16938]	ENSG00000137965	12	multi-organism process, response to bacterium, response to biotic stimulus, response to external biotic stimulus, response to external stimulus, response to other organism, response to stimulus, response to virus	cytoplasm, intracellular, intracellular part
hsapiens	Success	OAS2	93.3902	14.7951	OK	-2.6581517194058	5e-05	0.00493509	2'-5'-oligoadenylate synthetase 2 [Source:HGNC Symbol;Acc:HGNC:8087]	ENSG00000111335	13	cellular response to chemical stimulus, cellular response to cytokine stimulus, cellular response to interferon-gamma, cellular response to organic substance, cellular response to type I interferon, cytokine-mediated signaling pathway, defense response, defense response to other organism, defense response to virus, establishment of localization, immune effector process, immune response, immune sy…	cytoplasm, cytoplasmic part, intracellular, intracellular organelle, intracellular part	2'-5'-oligoadenylate synthetase activity, adenylyltransferase activity, anion binding, carbohydrate derivative binding, ion binding	Influenza A, Measles, NOD-like receptor signaling pathway
hsapiens	Success	GJB6	0.348093	2.19651	OK	2.65766836007849	5e-05	0.00493509	gap junction protein beta 6 [Source:HGNC Symbol;Acc:HGNC:4288]	ENSG00000121742	14	cellular response to chemical stimulus, cellular response to organic substance, multi-organism process, response to bacterium, response to biotic stimulus, response to external biotic stimulus, response to external stimulus, response to organic substance, response to other organism, response to stimulus	cytoplasm, cytoplasmic part, intracellular, intracellular part
hsapiens	Success	SPATS2L	6.47062	1.02579	OK	-2.65716854231544	5e-05	0.00493509	spermatogenesis associated serine rich 2 like [Source:HGNC Symbol;Acc:HGNC:24574]	ENSG00000196141	15		cytoplasm, cytoplasmic part, intracellular, intracellular organelle, intracellular part
hsapiens	Success	ISG15	728.493	115.679	OK	-2.65478812375886	0.00035	0.0189337	ISG15 ubiquitin-like modifier [Source:HGNC Symbol;Acc:HGNC:4053]	ENSG00000187608	16	cellular response to chemical stimulus, cellular response to cytokine stimulus, cellular response to organic substance, cellular response to type I interferon, cytokine production, cytokine-mediated signaling pathway, defense response, defense response to bacterium, defense response to other organism, defense response to virus, immune effector process, immune response, immune system process, inna…	cytoplasm, cytoplasmic part, extracellular region, intracellular, intracellular organelle, intracellular part		RIG-I-like receptor signaling pathway
hsapiens	Success	AP3B2	0.456068	2.825	OK	2.63093001533045	5e-05	0.00493509	adaptor related protein complex 3 subunit beta 2 [Source:HGNC Symbol;Acc:HGNC:567]	ENSG00000103723	17	establishment of localization, transport, vesicle-mediated transport	cytoplasm, cytoplasmic part, cytoplasmic vesicle, cytoplasmic vesicle membrane, cytoplasmic vesicle part, endomembrane system, intracellular, intracellular organelle, intracellular part, intracellular vesicle, vesicle, vesicle membrane
hsapiens	Success	DEFA4	34.9918	5.95766	OK	-2.5541991822899	5e-05	0.00493509	defensin alpha 4 [Source:HGNC Symbol;Acc:HGNC:2763]	ENSG00000164821	18	antibacterial humoral response, antimicrobial humoral immune response mediated by antimicrobial peptide, antimicrobial humoral response, cell activation, cell activation involved in immune response, cell killing, defense response, defense response to bacterium, defense response to fungus, defense response to Gram-negative bacterium, defense response to other organism, disruption of cells of other…	azurophil granule, cytoplasm, cytoplasmic part, cytoplasmic vesicle, cytoplasmic vesicle lumen, cytoplasmic vesicle part, endomembrane system, extracellular region, intracellular, intracellular organelle, intracellular part, intracellular vesicle, lysosome, lytic vacuole, primary lysosome, secretory granule, secretory granule lumen, secretory vesicle, specific granule, specific granule lumen, vac…
hsapiens	Success	OTOF	2.41455	0.430101	OK	-2.48900694813324	5e-05	0.00493509	otoferlin [Source:HGNC Symbol;Acc:HGNC:8515]	ENSG00000115155	19	establishment of localization, exocytosis, regulated exocytosis, secretion, secretion by cell, transport, vesicle-mediated transport	cytoplasm, cytoplasmic part, cytoplasmic vesicle, cytoplasmic vesicle membrane, cytoplasmic vesicle part, endomembrane system, intracellular, intracellular organelle, intracellular part, intracellular vesicle, secretory vesicle, vesicle, vesicle membrane	ion binding
hsapiens	Success	ETV7	9.6282	1.72988	OK	-2.47659414718017	5e-05	0.00493509	ETS variant 7 [Source:HGNC Symbol;Acc:HGNC:18160]	ENSG00000010030	20		intracellular, intracellular organelle, intracellular part		Transcriptional misregulation in cancer
hsapiens	Success	SIGLEC1	19.124	3.60936	OK	-2.40556935989776	0.00015	0.0107503	sialic acid binding Ig like lectin 1 [Source:HGNC Symbol;Acc:HGNC:11127]	ENSG00000088827	21	defense response, establishment of localization, inflammatory response, response to stimulus, response to stress, transport, vesicle-mediated transport	extracellular region
hsapiens	Success	ID1	0.990699	5.1525	OK	2.37875389876284	5e-05	0.00493509	inhibitor of DNA binding 1, HLH protein [Source:HGNC Symbol;Acc:HGNC:5360]	ENSG00000125968	22	cellular response to chemical stimulus, cellular response to organic substance, response to organic substance, response to stimulus	cytoplasm, cytoplasmic part, endomembrane system, intracellular, intracellular organelle, intracellular part
hsapiens	Success	XKR3	0.404709	2.0906	OK	2.36896021627361	0.00045	0.0215464	XK related 3 [Source:HGNC Symbol;Acc:HGNC:28778]	ENSG00000172967	23
hsapiens	Success	OAS1	150.787	29.301	OK	-2.36349024532481	5e-05	0.00493509	2'-5'-oligoadenylate synthetase 1 [Source:HGNC Symbol;Acc:HGNC:8086]	ENSG00000089127	24	cellular response to chemical stimulus, cellular response to cytokine stimulus, cellular response to interferon-gamma, cellular response to organic substance, cellular response to type I interferon, cytokine-mediated signaling pathway, defense response, defense response to other organism, defense response to virus, immune effector process, immune response, immune system process, innate immune res…	cytoplasm, cytoplasmic part, endomembrane system, extracellular region, intracellular, intracellular organelle, intracellular part	2'-5'-oligoadenylate synthetase activity, adenylyltransferase activity, anion binding, carbohydrate derivative binding, ion binding	Influenza A, Measles, NOD-like receptor signaling pathway
hsapiens	Success	CA1	8.30198	1.66756	OK	-2.31571678485933	5e-05	0.00493509	carbonic anhydrase 1 [Source:HGNC Symbol;Acc:HGNC:1368]	ENSG00000133742	25	cellular response to chemical stimulus, cellular response to cytokine stimulus, cellular response to organic substance, cytokine-mediated signaling pathway, establishment of localization, response to cytokine, response to organic substance, response to stimulus, transport	cytoplasm, cytoplasmic part, extracellular region, intracellular, intracellular part, vesicle	ion binding
hsapiens	Success	OLR1	2.93246	0.589272	OK	-2.31510580795291	5e-05	0.00493509	oxidized low density lipoprotein receptor 1 [Source:HGNC Symbol;Acc:HGNC:8133]	ENSG00000173391	26	cell activation, cell activation involved in immune response, defense response, establishment of localization, exocytosis, granulocyte activation, immune effector process, immune response, immune system process, inflammatory response, leukocyte activation, leukocyte activation involved in immune response, leukocyte degranulation, leukocyte mediated immunity, myeloid cell activation involved in im…	cytoplasm, cytoplasmic part, cytoplasmic vesicle, cytoplasmic vesicle membrane, cytoplasmic vesicle part, endomembrane system, extracellular region, intracellular, intracellular organelle, intracellular part, intracellular vesicle, secretory granule, secretory granule membrane, secretory vesicle, specific granule, tertiary granule, tertiary granule membrane, vesicle, vesicle membrane
hsapiens	Success	HERC5	72.4476	14.6352	OK	-2.30749543655645	5e-05	0.00493509	HECT and RLD domain containing E3 ubiquitin protein ligase 5 [Source:HGNC Symbol;Acc:HGNC:24368]	ENSG00000138646	27	cytokine production, defense response, defense response to other organism, defense response to virus, immune effector process, immune response, immune system process, innate immune response, multi-organism process, negative regulation of cytokine production, regulation of cytokine production, regulation of immune system process, regulation of multi-organism process, response to biotic stimulus, r…	cytoplasm, cytoplasmic part, intracellular, intracellular part
hsapiens	Success	IDO1	4.40095	0.897819	OK	-2.29331844853168	5e-05	0.00493509	indoleamine 2,3-dioxygenase 1 [Source:HGNC Symbol;Acc:HGNC:6059]	ENSG00000131203	28	cell activation, cytokine production, defense response, immune response, immune system process, inflammatory response, leukocyte activation, multi-organism process, negative regulation of cytokine production, positive regulation of cytokine production, regulation of cytokine production, regulation of immune system process, response to bacterium, response to biotic stimulus, response to external b…	cytoplasm, cytoplasmic part, intracellular, intracellular organelle, intracellular part	ion binding
hsapiens	Success	FOLR3	69.9541	318.979	OK	2.18898092607429	5e-05	0.00493509	folate receptor 3 [Source:HGNC Symbol;Acc:HGNC:3795]	ENSG00000110203	29	cell activation, cell activation involved in immune response, establishment of localization, exocytosis, granulocyte activation, immune effector process, immune response, immune system process, leukocyte activation, leukocyte activation involved in immune response, leukocyte degranulation, leukocyte mediated immunity, myeloid cell activation involved in immune response, myeloid leukocyte activati…	cytoplasm, cytoplasmic part, cytoplasmic vesicle, cytoplasmic vesicle lumen, cytoplasmic vesicle part, endomembrane system, extracellular region, intracellular, intracellular organelle, intracellular part, intracellular vesicle, secretory granule, secretory granule lumen, secretory vesicle, specific granule, specific granule lumen, tertiary granule, vesicle, vesicle lumen	anion binding, ion binding
hsapiens	Success	XAF1	137.752	30.4795	OK	-2.17616212372231	5e-05	0.00493509	XIAP associated factor 1 [Source:HGNC Symbol;Acc:HGNC:30932]	ENSG00000132530	30	cellular response to chemical stimulus, cellular response to cytokine stimulus, cellular response to organic substance, cellular response to type I interferon, cytokine-mediated signaling pathway, defense response, immune response, immune system process, innate immune response, response to cytokine, response to organic substance, response to stimulus, response to stress, response to type I interf…	cytoplasm, cytoplasmic part, intracellular, intracellular organelle, intracellular part	ion binding
hsapiens	Success	RNASE3	8.88786	1.98862	OK	-2.16006847000167	5e-05	0.00493509	ribonuclease A family member 3 [Source:HGNC Symbol;Acc:HGNC:10046]	ENSG00000169397	31	antibacterial humoral response, antimicrobial humoral immune response mediated by antimicrobial peptide, antimicrobial humoral response, cell activation, cell activation involved in immune response, defense response, defense response to bacterium, defense response to Gram-negative bacterium, defense response to other organism, establishment of localization, exocytosis, granulocyte activation, hum…	azurophil granule, azurophil granule lumen, cytoplasm, cytoplasmic part, cytoplasmic vesicle, cytoplasmic vesicle lumen, cytoplasmic vesicle part, endomembrane system, extracellular region, intracellular, intracellular organelle, intracellular part, intracellular vesicle, lysosome, lytic vacuole, primary lysosome, secretory granule, secretory granule lumen, secretory vesicle, vacuolar lumen, vacu…	carbohydrate derivative binding
hsapiens	Success	CEACAM8	12.1964	2.80067	OK	-2.12261146437473	5e-05	0.00493509	carcinoembryonic antigen related cell adhesion molecule 8 [Source:HGNC Symbol;Acc:HGNC:1820]	ENSG00000124469	32	cell activation, cell activation involved in immune response, establishment of localization, exocytosis, granulocyte activation, immune effector process, immune response, immune system process, leukocyte activation, leukocyte activation involved in immune response, leukocyte degranulation, leukocyte mediated immunity, myeloid cell activation involved in immune response, myeloid leukocyte activati…	anchored component of membrane, azurophil granule, cytoplasm, cytoplasmic part, cytoplasmic vesicle, cytoplasmic vesicle membrane, cytoplasmic vesicle part, endomembrane system, extracellular region, intracellular, intracellular organelle, intracellular part, intracellular vesicle, lysosome, lytic vacuole, primary lysosome, secretory granule, secretory granule membrane, secretory vesicle, specifi…
hsapiens	Success	CAPN13	0.238672	1.03832	OK	2.12114990611402	0.0002	0.0131602	calpain 13 [Source:HGNC Symbol;Acc:HGNC:16663]	ENSG00000162949	33		cytoplasm, intracellular, intracellular part	ion binding
hsapiens	Success	CRISP3	13.3837	3.10558	OK	-2.10754237505092	5e-05	0.00493509	cysteine rich secretory protein 3 [Source:HGNC Symbol;Acc:HGNC:16904]	ENSG00000096006	34	cell activation, cell activation involved in immune response, defense response, establishment of localization, exocytosis, granulocyte activation, immune effector process, immune response, immune system process, innate immune response, leukocyte activation, leukocyte activation involved in immune response, leukocyte degranulation, leukocyte mediated immunity, myeloid cell activation involved in i…	cytoplasm, cytoplasmic part, cytoplasmic vesicle, cytoplasmic vesicle lumen, cytoplasmic vesicle part, endomembrane system, extracellular region, intracellular, intracellular organelle, intracellular part, intracellular vesicle, secretory granule, secretory granule lumen, secretory vesicle, specific granule, specific granule lumen, tertiary granule, vesicle, vesicle lumen
hsapiens	Success	TMTC1	0.712456	3.0533	OK	2.09949652378928	5e-05	0.00493509	transmembrane and tetratricopeptide repeat containing 1 [Source:HGNC Symbol;Acc:HGNC:24099]	ENSG00000133687	35
hsapiens	Success	PNPT1	8.36805	2.02004	OK	-2.05050761095601	5e-05	0.00493509	polyribonucleotide nucleotidyltransferase 1 [Source:HGNC Symbol;Acc:HGNC:23166]	ENSG00000138035	36	cellular response to chemical stimulus, cellular response to cytokine stimulus, cellular response to organic substance, establishment of localization, response to cytokine, response to organic substance, response to stimulus, response to stress, transport	cytoplasm, cytoplasmic part, endomembrane system, intracellular, intracellular organelle, intracellular part
hsapiens	Success	CRISP2	0.826125	0.200628	OK	-2.04183712556371	0.0007	0.0274439	cysteine rich secretory protein 2 [Source:HGNC Symbol;Acc:HGNC:12024]	ENSG00000124490	37		extracellular region
hsapiens	Success	GBP4	32.7848	8.04522	OK	-2.02682331617233	5e-05	0.00493509	guanylate binding protein 4 [Source:HGNC Symbol;Acc:HGNC:20480]	ENSG00000162654	38	cellular response to chemical stimulus, cellular response to cytokine stimulus, cellular response to interferon-gamma, cellular response to organic substance, defense response, immune response, immune system process, innate immune response, response to cytokine, response to interferon-gamma, response to organic substance, response to stimulus, response to stress	cytoplasm, cytoplasmic part, endomembrane system, intracellular, intracellular organelle, intracellular part	anion binding, carbohydrate derivative binding, ion binding	NOD-like receptor signaling pathway
hsapiens	Success	TMEM119	0.762351	3.10149	OK	2.02443417497213	5e-05	0.00493509	transmembrane protein 119 [Source:HGNC Symbol;Acc:HGNC:27884]	ENSG00000183160	39	multi-organism process	cytoplasm, cytoplasmic part, endomembrane system, intracellular, intracellular organelle, intracellular part
hsapiens	Success	EPSTI1	46.4904	11.4518	OK	-2.02135845903537	5e-05	0.00493509	epithelial stromal interaction 1 [Source:HGNC Symbol;Acc:HGNC:16465]	ENSG00000133106	40
hsapiens	Success	C3orf14	1.69575	0.423618	OK	-2.00108769534832	0.0016	0.0438034	chromosome 3 open reading frame 14 [Source:HGNC Symbol;Acc:HGNC:25024]	ENSG00000114405	41
hsapiens	Success	CTSG	3.78612	0.954033	OK	-1.98860906255082	5e-05	0.00493509	cathepsin G [Source:HGNC Symbol;Acc:HGNC:2532]	ENSG00000100448	42	antibacterial humoral response, antimicrobial humoral response, cell activation, cell activation involved in immune response, cell killing, cellular response to chemical stimulus, cellular response to organic substance, defense response, defense response to bacterium, defense response to fungus, defense response to Gram-negative bacterium, defense response to other organism, disruption by host of…	azurophil granule, azurophil granule lumen, cytoplasm, cytoplasmic part, cytoplasmic vesicle, cytoplasmic vesicle lumen, cytoplasmic vesicle part, endomembrane system, extracellular region, intracellular, intracellular organelle, intracellular part, intracellular vesicle, lysosome, lytic vacuole, primary lysosome, secretory granule, secretory granule lumen, secretory vesicle, vacuolar lumen, vacu…	anion binding, carbohydrate derivative binding, ion binding
hsapiens	Success	ALAS2	32.3561	8.1933	OK	-1.98152117930426	0.00135	0.0398693	5'-aminolevulinate synthase 2 [Source:HGNC Symbol;Acc:HGNC:397]	ENSG00000158578	43	immune system process, response to stimulus, response to stress	cytoplasm, cytoplasmic part, intracellular, intracellular organelle, intracellular part	anion binding, ion binding
hsapiens	Success	LY6E	301.357	76.882	OK	-1.97075580465847	0.0001	0.00809496	lymphocyte antigen 6 family member E [Source:HGNC Symbol;Acc:HGNC:6727]	ENSG00000160932	44	response to stimulus	anchored component of membrane, extracellular region
hsapiens	Success	ZNF80	1.02283	0.261089	OK	-1.9699527995859	0.00095	0.0321003	zinc finger protein 80 [Source:HGNC Symbol;Acc:HGNC:13155]	ENSG00000174255	45		intracellular, intracellular organelle, intracellular part	ion binding
hsapiens	Success	MT2A	299.601	77.344	OK	-1.95368115586386	5e-05	0.00493509	metallothionein 2A [Source:HGNC Symbol;Acc:HGNC:7406]	ENSG00000125148	46	cellular response to chemical stimulus, cellular response to cytokine stimulus, cellular response to interferon-gamma, cellular response to organic substance, cytokine-mediated signaling pathway, defense response, immune response, immune system process, innate immune response, interferon-gamma-mediated signaling pathway, response to cytokine, response to interferon-gamma, response to organic subs…	cytoplasm, cytoplasmic part, intracellular, intracellular organelle, intracellular part	ion binding
hsapiens	Success	SLFN12L	5.35218	1.38703	OK	-1.94812764432186	5e-05	0.00493509	schlafen family member 12 like [Source:HGNC Symbol;Acc:HGNC:33920]	ENSG00000205045	47			anion binding, carbohydrate derivative binding, ion binding
hsapiens	Success	LCN2	199.076	51.6471	OK	-1.94656005587194	0.00045	0.0215464	lipocalin 2 [Source:HGNC Symbol;Acc:HGNC:6526]	ENSG00000148346	48	antimicrobial humoral response, cell activation, cell activation involved in immune response, cellular response to chemical stimulus, cellular response to cytokine stimulus, cellular response to organic substance, cytokine-mediated signaling pathway, defense response, establishment of localization, exocytosis, granulocyte activation, humoral immune response, immune effector process, immune respon…	cytoplasm, cytoplasmic part, cytoplasmic vesicle, cytoplasmic vesicle lumen, cytoplasmic vesicle part, endomembrane system, extracellular region, intracellular, intracellular organelle, intracellular part, intracellular vesicle, secretory granule, secretory granule lumen, secretory vesicle, specific granule, specific granule lumen, vesicle, vesicle lumen	ion binding
hsapiens	Success	HPN	0.439796	1.63762	OK	1.89669423912102	0.0007	0.0274439	hepsin [Source:HGNC Symbol;Acc:HGNC:5155]	ENSG00000105707	49	establishment of localization, interspecies interaction between organisms, modification of morphology or physiology of other organism, multi-organism process, regulation of multi-organism process, regulation of symbiosis, encompassing mutualism through parasitism, response to external stimulus, response to organic substance, response to stimulus, symbiont process, transport	cytoplasm, cytoplasmic part, endomembrane system, extracellular region, intracellular, intracellular organelle, intracellular part, vesicle
hsapiens	Success	BPI	21.0553	5.68064	OK	-1.8900580485795	5e-05	0.00493509	bactericidal permeability increasing protein [Source:HGNC Symbol;Acc:HGNC:1095]	ENSG00000101425	50	antimicrobial humoral response, cell activation, cell activation involved in immune response, cytokine production, defense response, defense response to bacterium, defense response to Gram-negative bacterium, defense response to other organism, establishment of localization, exocytosis, granulocyte activation, humoral immune response, immune effector process, immune response, immune system proces…	azurophil granule, azurophil granule lumen, cytoplasm, cytoplasmic part, cytoplasmic vesicle, cytoplasmic vesicle lumen, cytoplasmic vesicle part, endomembrane system, extracellular region, intracellular, intracellular organelle, intracellular part, intracellular vesicle, lysosome, lytic vacuole, primary lysosome, secretory granule, secretory granule lumen, secretory vesicle, specific granule, sp…	carbohydrate derivative binding
hsapiens	Success	AGRN	4.42579	1.20092	OK	-1.88179494984457	5e-05	0.00493509	agrin [Source:HGNC Symbol;Acc:HGNC:329]	ENSG00000188157	51	cellular response to chemical stimulus, cellular response to organic substance, response to organic substance, response to stimulus	cytoplasm, cytoplasmic part, endomembrane system, extracellular region, intracellular, intracellular organelle, intracellular part, lysosome, lytic vacuole, vacuolar lumen, vacuolar part, vacuole, vesicle	anion binding, carbohydrate derivative binding, ion binding
hsapiens	Success	AZU1	12.0042	3.28266	OK	-1.87060202446771	5e-05	0.00493509	azurocidin 1 [Source:HGNC Symbol;Acc:HGNC:913]	ENSG00000172232	52	antimicrobial humoral response, cell activation, cell activation involved in immune response, cell killing, cellular response to chemical stimulus, cytokine production, defense response, defense response to bacterium, defense response to Gram-negative bacterium, defense response to other organism, defense response to virus, disruption by host of symbiont cells, disruption of cells of other organi…	azurophil granule, azurophil granule lumen, cytoplasm, cytoplasmic part, cytoplasmic vesicle, cytoplasmic vesicle lumen, cytoplasmic vesicle membrane, cytoplasmic vesicle part, endomembrane system, extracellular region, intracellular, intracellular organelle, intracellular part, intracellular vesicle, lysosome, lytic vacuole, primary lysosome, secretory granule, secretory granule lumen, secretory…	anion binding, carbohydrate derivative binding, ion binding
hsapiens	Success	SLFN5	18.898	5.16991	OK	-1.87002248940593	5e-05	0.00493509	schlafen family member 5 [Source:HGNC Symbol;Acc:HGNC:28286]	ENSG00000166750	53		intracellular, intracellular organelle, intracellular part	anion binding, carbohydrate derivative binding, ion binding
hsapiens	Success	CENPK	4.71146	1.29182	OK	-1.86676913400836	0.0001	0.00809496	centromere protein K [Source:HGNC Symbol;Acc:HGNC:29479]	ENSG00000123219	54		cytoplasm, cytoplasmic part, intracellular, intracellular organelle, intracellular part
hsapiens	Success	FMNL2	1.82608	0.501929	OK	-1.8631947623822	5e-05	0.00493509	formin like 2 [Source:HGNC Symbol;Acc:HGNC:18267]	ENSG00000157827	55		cytoplasm, cytoplasmic part, intracellular, intracellular part
hsapiens	Success	EXOC3L1	2.17964	0.607443	OK	-1.84326892860971	5e-05	0.00493509	exocyst complex component 3 like 1 [Source:HGNC Symbol;Acc:HGNC:27540]	ENSG00000179044	56	establishment of localization, exocytosis, secretion, secretion by cell, transport, vesicle-mediated transport	cytoplasm, cytoplasmic part, cytoplasmic vesicle, endomembrane system, intracellular, intracellular organelle, intracellular part, intracellular vesicle, secretory granule, secretory vesicle, vesicle
hsapiens	Success	SAMD4A	2.04514	0.575625	OK	-1.82899844987848	5e-05	0.00493509	sterile alpha motif domain containing 4A [Source:HGNC Symbol;Acc:HGNC:23023]	ENSG00000020577	57		cytoplasm, cytoplasmic part, intracellular, intracellular organelle, intracellular part
hsapiens	Success	HBD	17.519	5.05229	OK	-1.79391107008432	5e-05	0.00493509	hemoglobin subunit delta [Source:HGNC Symbol;Acc:HGNC:4829]	ENSG00000223609	58	establishment of localization, response to stimulus, response to stress, transport	cytoplasm, cytoplasmic part, extracellular region, intracellular, intracellular part	ion binding
hsapiens	Success	MCEMP1	35.9144	123.889	OK	1.78641377887843	0.0006	0.025191	mast cell expressed membrane protein 1 [Source:HGNC Symbol;Acc:HGNC:27291]	ENSG00000183019	59	cell activation, cell activation involved in immune response, establishment of localization, exocytosis, granulocyte activation, immune effector process, immune response, immune system process, leukocyte activation, leukocyte activation involved in immune response, leukocyte degranulation, leukocyte mediated immunity, myeloid cell activation involved in immune response, myeloid leukocyte activati…	cytoplasm, cytoplasmic part, cytoplasmic vesicle, cytoplasmic vesicle membrane, cytoplasmic vesicle part, endomembrane system, intracellular, intracellular organelle, intracellular part, intracellular vesicle, secretory granule, secretory granule membrane, secretory vesicle, specific granule, tertiary granule, tertiary granule membrane, vesicle, vesicle membrane
hsapiens	Success	RTP4	15.0221	4.37463	OK	-1.77985360099656	5e-05	0.00493509	receptor transporter protein 4 [Source:HGNC Symbol;Acc:HGNC:23992]	ENSG00000136514	60	defense response, defense response to other organism, defense response to virus, establishment of localization, immune effector process, immune system process, multi-organism process, response to biotic stimulus, response to external biotic stimulus, response to external stimulus, response to other organism, response to stimulus, response to stress, transport	cytoplasm, intracellular, intracellular part
hsapiens	Success	SYN2	0.56109	1.89687	OK	1.75731670275718	0.0005	0.0229633	synapsin II [Source:HGNC Symbol;Acc:HGNC:11495]	ENSG00000157152	61	establishment of localization, secretion, secretion by cell, transport	cytoplasm, cytoplasmic part, cytoplasmic vesicle, cytoplasmic vesicle membrane, cytoplasmic vesicle part, endomembrane system, intracellular, intracellular organelle, intracellular part, intracellular vesicle, secretory vesicle, vesicle, vesicle membrane	anion binding, carbohydrate derivative binding, ion binding
hsapiens	Success	SELENBP1	4.71154	1.4015	OK	-1.74922694757509	0.0001	0.00809496	selenium binding protein 1 [Source:HGNC Symbol;Acc:HGNC:10719]	ENSG00000143416	62	establishment of localization, transport	cytoplasm, cytoplasmic part, extracellular region, intracellular, intracellular organelle, intracellular part, vesicle
hsapiens	Success	SEMG1	0.488667	1.64244	OK	1.74891708154303	0.00065	0.0267905	semenogelin 1 [Source:HGNC Symbol;Acc:HGNC:10742]	ENSG00000124233	63	antibacterial humoral response, antimicrobial humoral immune response mediated by antimicrobial peptide, antimicrobial humoral response, cell killing, defense response, defense response to bacterium, defense response to other organism, disruption of cells of other organism, establishment of localization, humoral immune response, immune response, immune system process, interspecies interaction bet…	extracellular region, intracellular, intracellular organelle, intracellular part, vesicle	ion binding
hsapiens	Success	CEACAM6	4.7162	1.40619	OK	-1.74583335998811	5e-05	0.00493509	carcinoembryonic antigen related cell adhesion molecule 6 [Source:HGNC Symbol;Acc:HGNC:1818]	ENSG00000086548	64	cell activation, cell activation involved in immune response, establishment of localization, exocytosis, granulocyte activation, immune effector process, immune response, immune system process, leukocyte activation, leukocyte activation involved in immune response, leukocyte degranulation, leukocyte mediated immunity, myeloid cell activation involved in immune response, myeloid leukocyte activati…	anchored component of membrane, azurophil granule, cytoplasm, cytoplasmic part, cytoplasmic vesicle, cytoplasmic vesicle membrane, cytoplasmic vesicle part, endomembrane system, extracellular region, intracellular, intracellular organelle, intracellular part, intracellular vesicle, lysosome, lytic vacuole, primary lysosome, secretory granule, secretory granule membrane, secretory vesicle, vacuola…
hsapiens	Success	BATF2	16.7198	4.98665	OK	-1.74541473754325	5e-05	0.00493509	basic leucine zipper ATF-like transcription factor 2 [Source:HGNC Symbol;Acc:HGNC:25163]	ENSG00000168062	65	cell activation, defense response, defense response to other organism, immune system process, leukocyte activation, multi-organism process, myeloid leukocyte activation, response to biotic stimulus, response to external biotic stimulus, response to external stimulus, response to other organism, response to stimulus, response to stress	intracellular, intracellular organelle, intracellular part
hsapiens	Success	CD2AP	2.33685	0.698889	OK	-1.74142988695514	5e-05	0.00493509	CD2 associated protein [Source:HGNC Symbol;Acc:HGNC:14258]	ENSG00000198087	66	cytokine production, establishment of localization, negative regulation of cytokine production, regulation of cytokine production, response to stimulus, transport, vesicle-mediated transport	cytoplasm, cytoplasmic part, cytoplasmic vesicle, extracellular region, intracellular, intracellular organelle, intracellular part, intracellular vesicle, vesicle
hsapiens	Success	BAIAP3	3.94437	13.0281	OK	1.72375990401773	0.00075	0.0284141	BAI1 associated protein 3 [Source:HGNC Symbol;Acc:HGNC:948]	ENSG00000007516	67	cellular response to chemical stimulus, establishment of localization, exocytosis, regulated exocytosis, response to stimulus, secretion, secretion by cell, transport, vesicle-mediated transport	cytoplasm, cytoplasmic part, cytoplasmic vesicle, cytoplasmic vesicle part, endomembrane system, intracellular, intracellular organelle, intracellular part, intracellular vesicle, vesicle	anion binding, ion binding	Transcriptional misregulation in cancer
hsapiens	Success	MPO	5.59809	1.69669	OK	-1.72221168513525	5e-05	0.00493509	myeloperoxidase [Source:HGNC Symbol;Acc:HGNC:7218]	ENSG00000005381	68	cell activation, cell activation involved in immune response, cellular response to chemical stimulus, defense response, defense response to bacterium, defense response to fungus, defense response to other organism, establishment of localization, exocytosis, granulocyte activation, immune effector process, immune response, immune system process, interspecies interaction between organisms, leukocyt…	azurophil granule, azurophil granule lumen, cytoplasm, cytoplasmic part, cytoplasmic vesicle, cytoplasmic vesicle lumen, cytoplasmic vesicle part, endomembrane system, extracellular region, intracellular, intracellular organelle, intracellular part, intracellular vesicle, lysosome, lytic vacuole, primary lysosome, secretory granule, secretory granule lumen, secretory vesicle, vacuolar lumen, vacu…	anion binding, carbohydrate derivative binding, ion binding	Transcriptional misregulation in cancer
hsapiens	Success	INSC	0.583418	1.91152	OK	1.71211849197141	5e-05	0.00493509	INSC, spindle orientation adaptor protein [Source:HGNC Symbol;Acc:HGNC:33116]	ENSG00000188487	69		cytoplasm, cytoplasmic part, intracellular, intracellular part
hsapiens	Success	VSIG8	0.743795	2.43191	OK	1.70911288369394	0.00045	0.0215464	V-set and immunoglobulin domain containing 8 [Source:HGNC Symbol;Acc:HGNC:32063]	ENSG00000243284	70		intracellular
hsapiens	Success	ELANE	12.6658	3.90501	OK	-1.69754005578794	5e-05	0.00493509	elastase, neutrophil expressed [Source:HGNC Symbol;Acc:HGNC:3309]	ENSG00000197561	71	antibacterial humoral response, antimicrobial humoral immune response mediated by antimicrobial peptide, antimicrobial humoral response, cell activation, cell activation involved in immune response, cell killing, cytokine production, defense response, defense response to bacterium, defense response to fungus, defense response to Gram-negative bacterium, defense response to other organism, disrupt…	azurophil granule, azurophil granule lumen, cytoplasm, cytoplasmic part, cytoplasmic vesicle, cytoplasmic vesicle lumen, cytoplasmic vesicle part, endomembrane system, extracellular region, intracellular, intracellular organelle, intracellular part, intracellular vesicle, lysosome, lytic vacuole, primary lysosome, secretory granule, secretory granule lumen, secretory vesicle, specific granule, sp…	anion binding, carbohydrate derivative binding, ion binding	Transcriptional misregulation in cancer
hsapiens	Success	KCNK7	2.57221	8.32231	OK	1.69397559694964	0.00025	0.0157151	potassium two pore domain channel subfamily K member 7 [Source:HGNC Symbol;Acc:HGNC:6282]	ENSG00000173338	72	establishment of localization, transport
hsapiens	Success	ERAP2	21.4348	6.68843	OK	-1.6802154494193	5e-05	0.00493509	endoplasmic reticulum aminopeptidase 2 [Source:HGNC Symbol;Acc:HGNC:29499]	ENSG00000164308	73	immune response, immune system process, response to stimulus	cytoplasm, cytoplasmic part, endomembrane system, intracellular, intracellular organelle, intracellular part	ion binding
hsapiens	Success	IFI6	609.071	190.226	OK	-1.67889596774796	5e-05	0.00493509	interferon alpha inducible protein 6 [Source:HGNC Symbol;Acc:HGNC:4054]	ENSG00000126709	74	cellular response to chemical stimulus, cytokine-mediated signaling pathway, defense response, immune response, immune system process, innate immune response, response to cytokine, response to stimulus, response to stress	cytoplasm, cytoplasmic part, intracellular, intracellular organelle, intracellular part
hsapiens	Success	CD177	112.985	361.148	OK	1.676458929169	5e-05	0.00493509	CD177 molecule [Source:HGNC Symbol;Acc:HGNC:30072]	ENSG00000204936	75	cell activation, cell activation involved in immune response, defense response, establishment of localization, exocytosis, granulocyte activation, immune effector process, immune response, immune system process, innate immune response, leukocyte activation, leukocyte activation involved in immune response, leukocyte degranulation, leukocyte mediated immunity, myeloid cell activation involved in i…	anchored component of membrane, cytoplasm, cytoplasmic part, cytoplasmic vesicle, cytoplasmic vesicle membrane, cytoplasmic vesicle part, endomembrane system, extracellular region, intracellular, intracellular organelle, intracellular part, intracellular vesicle, secretory granule, secretory granule membrane, secretory vesicle, specific granule, tertiary granule, tertiary granule membrane, vesicl…
hsapiens	Success	MMP8	24.4831	7.67772	OK	-1.67303638830842	5e-05	0.00493509	matrix metallopeptidase 8 [Source:HGNC Symbol;Acc:HGNC:7175]	ENSG00000118113	76	cell activation, cell activation involved in immune response, establishment of localization, exocytosis, granulocyte activation, immune effector process, immune response, immune system process, leukocyte activation, leukocyte activation involved in immune response, leukocyte degranulation, leukocyte mediated immunity, myeloid cell activation involved in immune response, myeloid leukocyte activati…	cytoplasm, cytoplasmic part, cytoplasmic vesicle, cytoplasmic vesicle lumen, cytoplasmic vesicle part, endomembrane system, extracellular region, intracellular, intracellular organelle, intracellular part, intracellular vesicle, secretory granule, secretory granule lumen, secretory vesicle, specific granule, specific granule lumen, tertiary granule, vesicle, vesicle lumen	ion binding
hsapiens	Failed	HIST2H2AA3	0.97694	3.10735	OK	1.66934288515978	0.00035	0.0189337	histone cluster 2, H2aa3 [Source:HGNC Symbol;Acc:4736]	ENSG00000183558	77
hsapiens	Success	DTHD1	2.22448	0.699758	OK	-1.66854014684473	0.00015	0.0107503	death domain containing 1 [Source:HGNC Symbol;Acc:HGNC:37261]	ENSG00000197057	78	response to stimulus
hsapiens	Success	MYOF	3.40543	1.08466	OK	-1.65059409424533	5e-05	0.00493509	myoferlin [Source:HGNC Symbol;Acc:HGNC:3656]	ENSG00000138119	79	cellular response to chemical stimulus, response to stimulus, response to stress	cytoplasm, cytoplasmic part, cytoplasmic vesicle, cytoplasmic vesicle membrane, cytoplasmic vesicle part, endomembrane system, extracellular region, intracellular, intracellular organelle, intracellular part, intracellular vesicle, vesicle, vesicle membrane	anion binding, ion binding
hsapiens	Success	SERINC2	2.65626	8.33694	OK	1.65012158493644	5e-05	0.00493509	serine incorporator 2 [Source:HGNC Symbol;Acc:HGNC:23231]	ENSG00000168528	80	establishment of localization, transport	extracellular region, vesicle
hsapiens	Success	LAIR2	9.88103	3.15616	OK	-1.6464910924585	0.0003	0.0174902	leukocyte associated immunoglobulin like receptor 2 [Source:HGNC Symbol;Acc:HGNC:6478]	ENSG00000167618	81	immune response, immune system process, regulation of immune system process, response to stimulus	extracellular region
hsapiens	Success	AC099489.1	55.5155	173.545	OK	1.64434726516581	0.0001	0.00809496	vitellogenin [Source:NCBI gene;Acc:400499]	ENSG00000188897	82	establishment of localization, transport
hsapiens	Success	NQO2	62.044	189.874	OK	1.61367876100025	0.00075	0.0284141	N-ribosyldihydronicotinamide:quinone reductase 2 [Source:HGNC Symbol;Acc:HGNC:7856]	ENSG00000124588	83	cellular response to chemical stimulus, response to stimulus	cytoplasm, cytoplasmic part, extracellular region, intracellular, intracellular organelle, intracellular part, vesicle	anion binding, ion binding
hsapiens	Success	GBP5	233.537	76.6637	OK	-1.60703560540463	5e-05	0.00493509	guanylate binding protein 5 [Source:HGNC Symbol;Acc:HGNC:19895]	ENSG00000154451	84	cellular response to chemical stimulus, cellular response to interferon-gamma, cytokine production, defense response, establishment of localization, immune response, immune system process, inflammatory response, innate immune response, positive regulation of cytokine production, regulation of cytokine production, regulation of immune system process, response to bacterium, response to biotic stimu…	cytoplasm, cytoplasmic part, cytoplasmic vesicle, endomembrane system, intracellular, intracellular organelle, intracellular part, intracellular vesicle, vesicle	anion binding, carbohydrate derivative binding, ion binding	NOD-like receptor signaling pathway
hsapiens	Success	PARP14	96.3085	31.6748	OK	-1.60432762315655	0.0008	0.0291314	poly(ADP-ribose) polymerase family member 14 [Source:HGNC Symbol;Acc:HGNC:29232]	ENSG00000173193	85	cellular response to chemical stimulus, cellular response to interferon-gamma, cytokine-mediated signaling pathway, defense response, immune response, immune system process, innate immune response, interferon-gamma-mediated signaling pathway, regulation of immune system process, response to cytokine, response to interferon-gamma, response to stimulus, response to stress	cytoplasm, cytoplasmic part, intracellular, intracellular organelle, intracellular part
hsapiens	Success	RORA	7.15647	2.35551	OK	-1.60320868247672	5e-05	0.00493509	RAR related orphan receptor A [Source:HGNC Symbol;Acc:HGNC:10258]	ENSG00000069667	86	cell activation, cell activation involved in immune response, cellular response to chemical stimulus, cytokine production, cytokine-mediated signaling pathway, defense response, immune effector process, immune response, immune system process, inflammatory response, leukocyte activation, leukocyte activation involved in immune response, myeloid leukocyte activation, positive regulation of cytokine…	intracellular, intracellular organelle, intracellular part	ion binding
hsapiens	Success	SEPT4	2.44998	0.813067	OK	-1.591323825876	0.0001	0.00809496	septin 4 [Source:HGNC Symbol;Acc:HGNC:9165]	ENSG00000108387	87	response to stimulus	cytoplasm, cytoplasmic part, intracellular, intracellular organelle, intracellular part	anion binding, carbohydrate derivative binding, ion binding
hsapiens	Success	LY6G6C	0.713383	2.13438	OK	1.58106831132895	0.00155	0.0427466	lymphocyte antigen 6 family member G6C [Source:HGNC Symbol;Acc:HGNC:13936]	ENSG00000204421	88		anchored component of membrane, extracellular region
hsapiens	Success	HERC6	10.2014	3.43613	OK	-1.56991063109675	5e-05	0.00493509	HECT and RLD domain containing E3 ubiquitin protein ligase family member 6 [Source:HGNC Symbol;Acc:HGNC:26072]	ENSG00000138642	89	immune system process, response to bacterium, response to biotic stimulus, response to external biotic stimulus, response to external stimulus, response to other organism	cytoplasm, cytoplasmic part, intracellular, intracellular organelle, intracellular part
hsapiens	Success	SLFN12	6.89097	2.32578	OK	-1.56699244067535	5e-05	0.00493509	schlafen family member 12 [Source:HGNC Symbol;Acc:HGNC:25500]	ENSG00000172123	90			anion binding, carbohydrate derivative binding, ion binding
hsapiens	Success	MYOM2	4.02687	11.8701	OK	1.55960128563207	5e-05	0.00493509	myomesin 2 [Source:HGNC Symbol;Acc:HGNC:7614]	ENSG00000036448	91		cytoplasm, cytoplasmic part, intracellular, intracellular organelle, intracellular part
hsapiens	Success	G0S2	244.777	719.831	OK	1.55619022988609	0.00125	0.0380135	G0/G1 switch 2 [Source:HGNC Symbol;Acc:HGNC:30229]	ENSG00000123689	92		cytoplasm, cytoplasmic part, intracellular, intracellular organelle, intracellular part
hsapiens	Success	STARD4	3.72653	1.27314	OK	-1.54944180098541	0.0001	0.00809496	StAR related lipid transfer domain containing 4 [Source:HGNC Symbol;Acc:HGNC:18058]	ENSG00000164211	93	establishment of localization, transport	cytoplasm, cytoplasmic part, cytoplasmic vesicle, intracellular, intracellular organelle, intracellular part, intracellular vesicle, vesicle
hsapiens	Success	CST7	341.367	996.794	OK	1.5459717848204	5e-05	0.00493509	cystatin F [Source:HGNC Symbol;Acc:HGNC:2479]	ENSG00000077984	94	immune response, immune system process	cytoplasm, extracellular region, intracellular, intracellular part
hsapiens	Success	ZDHHC21	1.15923	0.398645	OK	-1.53999035700756	5e-05	0.00493509	zinc finger DHHC-type containing 21 [Source:HGNC Symbol;Acc:HGNC:20750]	ENSG00000175893	95		cytoplasm, cytoplasmic part, endomembrane system, intracellular, intracellular organelle, intracellular part
hsapiens	Success	DHX58	29.3591	10.1185	OK	-1.53681230721506	0.00015	0.0107503	DExH-box helicase 58 [Source:HGNC Symbol;Acc:HGNC:29517]	ENSG00000108771	96	cytokine production, defense response, defense response to other organism, defense response to virus, immune effector process, immune response, immune system process, innate immune response, interspecies interaction between organisms, negative regulation of cytokine production, negative regulation of multi-organism process, positive regulation of cytokine production, regulation of cytokine produc…	cytoplasm, intracellular, intracellular part	anion binding, carbohydrate derivative binding, ion binding	RIG-I-like receptor signaling pathway
hsapiens	Success	LETM2	2.60112	7.52017	OK	1.53163231758052	0.0004	0.0205516	leucine zipper and EF-hand containing transmembrane protein 2 [Source:HGNC Symbol;Acc:HGNC:14648]	ENSG00000165046	97		cytoplasm, cytoplasmic part, intracellular, intracellular organelle, intracellular part
hsapiens	Success	GBP1	76.4942	26.5432	OK	-1.52700805297016	5e-05	0.00493509	guanylate binding protein 1 [Source:HGNC Symbol;Acc:HGNC:4182]	ENSG00000117228	98	cellular response to chemical stimulus, cellular response to interferon-gamma, cytokine production, cytokine-mediated signaling pathway, defense response, defense response to other organism, defense response to virus, establishment of localization, immune effector process, immune response, immune system process, innate immune response, interferon-gamma-mediated signaling pathway, negative regulat…	cytoplasm, cytoplasmic part, endomembrane system, extracellular region, intracellular, intracellular organelle, intracellular part, vesicle, vesicle membrane	anion binding, carbohydrate derivative binding, ion binding	NOD-like receptor signaling pathway
hsapiens	Success	CA4	35.9046	103.024	OK	1.52073986502224	5e-05	0.00493509	carbonic anhydrase 4 [Source:HGNC Symbol;Acc:HGNC:1375]	ENSG00000167434	99	establishment of localization, transport	anchored component of membrane, cytoplasm, cytoplasmic part, cytoplasmic vesicle, cytoplasmic vesicle membrane, cytoplasmic vesicle part, endomembrane system, extracellular region, intracellular, intracellular organelle, intracellular part, intracellular vesicle, secretory granule, secretory granule membrane, secretory vesicle, vesicle, vesicle membrane	ion binding
hsapiens	Success	CXCL6	0.817669	2.34494	OK	1.5199621588493	0.0009	0.0313523	C-X-C motif chemokine ligand 6 [Source:HGNC Symbol;Acc:HGNC:10643]	ENSG00000124875	100	antimicrobial humoral immune response mediated by antimicrobial peptide, antimicrobial humoral response, cell activation, cellular response to chemical stimulus, cytokine-mediated signaling pathway, defense response, defense response to other organism, granulocyte activation, immune effector process, immune response, immune system process, inflammatory response, leukocyte activation, leukocyte me…	extracellular region	anion binding, carbohydrate derivative binding, ion binding
hsapiens	Success	KCNA3	6.96547	2.43805	OK	-1.51449298964627	5e-05	0.00493509	potassium voltage-gated channel subfamily A member 3 [Source:HGNC Symbol;Acc:HGNC:6221]	ENSG00000177272	101	establishment of localization, transport
hsapiens	Success	ENPP4	3.0512	1.06823	OK	-1.51415444243553	5e-05	0.00493509	ectonucleotide pyrophosphatase/phosphodiesterase 4 [Source:HGNC Symbol;Acc:HGNC:3359]	ENSG00000001561	102	cell activation, cell activation involved in immune response, establishment of localization, exocytosis, granulocyte activation, immune effector process, immune response, immune system process, leukocyte activation, leukocyte activation involved in immune response, leukocyte degranulation, leukocyte mediated immunity, myeloid cell activation involved in immune response, myeloid leukocyte activati…	cytoplasm, cytoplasmic part, cytoplasmic vesicle, cytoplasmic vesicle membrane, cytoplasmic vesicle part, endomembrane system, extracellular region, intracellular, intracellular organelle, intracellular part, intracellular vesicle, secretory granule, secretory granule membrane, secretory vesicle, tertiary granule, vesicle, vesicle membrane	ion binding
hsapiens	Success	NID1	1.54168	0.542717	OK	-1.50623133691508	0.0001	0.00809496	nidogen 1 [Source:HGNC Symbol;Acc:HGNC:7821]	ENSG00000116962	103		extracellular region, vesicle	carbohydrate derivative binding, ion binding
hsapiens	Success	IFIH1	32.7258	11.5296	OK	-1.50508599807742	5e-05	0.00493509	interferon induced with helicase C domain 1 [Source:HGNC Symbol;Acc:HGNC:18873]	ENSG00000115267	104	cellular response to chemical stimulus, cytokine production, defense response, defense response to other organism, defense response to virus, establishment of localization, immune effector process, immune response, immune system process, innate immune response, interspecies interaction between organisms, negative regulation of cytokine production, positive regulation of cytokine production, regul…	cytoplasm, cytoplasmic part, intracellular, intracellular organelle, intracellular part	anion binding, carbohydrate derivative binding, ion binding	Influenza A, Measles, RIG-I-like receptor signaling pathway
hsapiens	Success	ELF3	0.543881	1.54244	OK	1.50385143796044	0.0003	0.0174902	E74 like ETS transcription factor 3 [Source:HGNC Symbol;Acc:HGNC:3318]	ENSG00000163435	105	defense response, inflammatory response, response to stress	cytoplasm, cytoplasmic part, endomembrane system, intracellular, intracellular organelle, intracellular part
hsapiens	Success	TFEC	10.9565	3.87764	OK	-1.49853623505938	5e-05	0.00493509	transcription factor EC [Source:HGNC Symbol;Acc:HGNC:11754]	ENSG00000105967	106	response to stress	intracellular, intracellular organelle, intracellular part
hsapiens	Success	SEMA3B	1.08336	3.03445	OK	1.48592231940074	0.0001	0.00809496	semaphorin 3B [Source:HGNC Symbol;Acc:HGNC:10724]	ENSG00000012171	107	cellular response to chemical stimulus, response to external stimulus	cytoplasm, cytoplasmic part, endomembrane system, extracellular region, intracellular, intracellular organelle, intracellular part
hsapiens	Success	NAPEPLD	1.35432	0.484218	OK	-1.48384004529015	0.00025	0.0157151	N-acyl phosphatidylethanolamine phospholipase D [Source:HGNC Symbol;Acc:HGNC:21683]	ENSG00000161048	108	defense response, inflammatory response, response to external stimulus, response to stress	cytoplasm, cytoplasmic part, cytoplasmic vesicle, cytoplasmic vesicle part, endomembrane system, extracellular region, intracellular, intracellular organelle, intracellular part, intracellular vesicle, vesicle	ion binding
hsapiens	Success	APOL6	33.1577	11.9215	OK	-1.47577816548765	5e-05	0.00493509	apolipoprotein L6 [Source:HGNC Symbol;Acc:HGNC:14870]	ENSG00000221963	109	establishment of localization, transport	cytoplasm, extracellular region, intracellular, intracellular part
hsapiens	Success	PFKFB3	41.4808	115.264	OK	1.47442636807591	5e-05	0.00493509	6-phosphofructo-2-kinase/fructose-2,6-biphosphatase 3 [Source:HGNC Symbol;Acc:HGNC:8874]	ENSG00000170525	110		cytoplasm, cytoplasmic part, intracellular, intracellular organelle, intracellular part	anion binding, carbohydrate derivative binding, ion binding
hsapiens	Success	MBNL3	3.47534	1.25458	OK	-1.46994965761317	5e-05	0.00493509	muscleblind like splicing regulator 3 [Source:HGNC Symbol;Acc:HGNC:20564]	ENSG00000076770	111		cytoplasm, intracellular, intracellular organelle, intracellular part	ion binding
hsapiens	Success	PROK2	184.462	510.872	OK	1.46963822107516	5e-05	0.00493509	prokineticin 2 [Source:HGNC Symbol;Acc:HGNC:18455]	ENSG00000163421	112	defense response, inflammatory response, response to external stimulus, response to stress	extracellular region
hsapiens	Success	PI4K2B	3.48436	1.25982	OK	-1.46767606949097	5e-05	0.00493509	phosphatidylinositol 4-kinase type 2 beta [Source:HGNC Symbol;Acc:HGNC:18215]	ENSG00000038210	113		cytoplasm, cytoplasmic part, cytoplasmic vesicle, endomembrane system, intracellular, intracellular organelle, intracellular part, intracellular vesicle, vesicle	anion binding, carbohydrate derivative binding, ion binding
hsapiens	Success	GBP3	15.3348	5.56318	OK	-1.46282766004996	5e-05	0.00493509	guanylate binding protein 3 [Source:HGNC Symbol;Acc:HGNC:4184]	ENSG00000117226	114	cellular response to chemical stimulus, defense response, defense response to other organism, defense response to virus, immune effector process, response to biotic stimulus, response to cytokine, response to external biotic stimulus, response to external stimulus, response to other organism, response to stress	cytoplasm, cytoplasmic part, endomembrane system, intracellular, intracellular organelle, intracellular part	anion binding, carbohydrate derivative binding, ion binding	NOD-like receptor signaling pathway
hsapiens	Success	HBB	16390.5	5964.89	OK	-1.45829242702199	0.0018	0.0468833	hemoglobin subunit beta [Source:HGNC Symbol;Acc:HGNC:4827]	ENSG00000244734	115	cell activation, cell activation involved in immune response, cellular response to chemical stimulus, establishment of localization, exocytosis, granulocyte activation, immune effector process, leukocyte activation, leukocyte activation involved in immune response, leukocyte degranulation, leukocyte mediated immunity, myeloid cell activation involved in immune response, myeloid leukocyte activati…	cytoplasm, cytoplasmic part, cytoplasmic vesicle, cytoplasmic vesicle part, endomembrane system, extracellular region, intracellular, intracellular organelle, intracellular part, intracellular vesicle, secretory granule, secretory vesicle, tertiary granule, vesicle	ion binding
hsapiens	Success	RRP12	16.8986	45.9918	OK	1.44447293381392	5e-05	0.00493509	ribosomal RNA processing 12 homolog [Source:HGNC Symbol;Acc:HGNC:29100]	ENSG00000052749	116		endomembrane system, intracellular, intracellular organelle, intracellular part
hsapiens	Success	VPS13A	3.35831	1.23875	OK	-1.43885035178523	5e-05	0.00493509	vacuolar protein sorting 13 homolog A [Source:HGNC Symbol;Acc:HGNC:1908]	ENSG00000197969	117	establishment of localization, transport, vesicle-mediated transport	cytoplasm, cytoplasmic part, intracellular, intracellular part
hsapiens	Success	NFKBIA	136.107	364.96	OK	1.42299708502667	0.0003	0.0174902	NFKB inhibitor alpha [Source:HGNC Symbol;Acc:HGNC:7797]	ENSG00000100906	118	cellular response to chemical stimulus, cytokine-mediated signaling pathway, defense response, establishment of localization, inflammatory response, innate immune response, interspecies interaction between organisms, regulation of immune system process, response to biotic stimulus, response to cytokine, response to external biotic stimulus, response to external stimulus, response to other organis…	cytoplasm, cytoplasmic part, intracellular, intracellular organelle, intracellular part		Influenza A, Measles, NOD-like receptor signaling pathway, RIG-I-like receptor signaling pathway
hsapiens	Success	GALNT14	4.92977	13.1543	OK	1.41594223430981	5e-05	0.00493509	polypeptide N-acetylgalactosaminyltransferase 14 [Source:HGNC Symbol;Acc:HGNC:22946]	ENSG00000158089	119		cytoplasm, cytoplasmic part, endomembrane system, intracellular, intracellular organelle, intracellular part	ion binding
hsapiens	Success	IQCN	1.44427	3.84756	OK	1.41360335153974	5e-05	0.00493509	IQ motif containing N [Source:HGNC Symbol;Acc:HGNC:29350]	ENSG00000130518	120		cytoplasm, cytoplasmic part, intracellular, intracellular organelle, intracellular part
hsapiens	Success	PRRT4	1.60206	0.603268	OK	-1.40905721766916	0.00195	0.0497537	proline rich transmembrane protein 4 [Source:HGNC Symbol;Acc:HGNC:37280]	ENSG00000224940	121
hsapiens	Success	SAMD9L	89.0165	33.6237	OK	-1.40459428768978	0.0007	0.0274439	sterile alpha motif domain containing 9 like [Source:HGNC Symbol;Acc:HGNC:1349]	ENSG00000177409	122	establishment of localization, transport, vesicle-mediated transport	cytoplasm, cytoplasmic part, cytoplasmic vesicle, endomembrane system, intracellular, intracellular organelle, intracellular part, intracellular vesicle, vesicle
hsapiens	Success	TMEM123	115.621	43.9077	OK	-1.39685758589335	5e-05	0.00493509	transmembrane protein 123 [Source:HGNC Symbol;Acc:HGNC:30138]	ENSG00000152558	123		cytoplasm, cytoplasmic part, cytoplasmic vesicle, intracellular, intracellular organelle, intracellular part, intracellular vesicle, vesicle
hsapiens	Success	TGM3	4.74308	12.4849	OK	1.39628815858595	5e-05	0.00493509	transglutaminase 3 [Source:HGNC Symbol;Acc:HGNC:11779]	ENSG00000125780	124		cytoplasm, intracellular, intracellular part, vesicle	ion binding
hsapiens	Success	KIAA0319	2.13752	5.6251	OK	1.39594082517718	5e-05	0.00493509	KIAA0319 [Source:HGNC Symbol;Acc:HGNC:21580]	ENSG00000137261	125		cytoplasm, cytoplasmic part, cytoplasmic vesicle, cytoplasmic vesicle membrane, cytoplasmic vesicle part, endomembrane system, intracellular, intracellular organelle, intracellular part, intracellular vesicle, vesicle, vesicle membrane
hsapiens	Success	VPS13C	10.3593	3.94776	OK	-1.3918203299215	5e-05	0.00493509	vacuolar protein sorting 13 homolog C [Source:HGNC Symbol;Acc:HGNC:23594]	ENSG00000129003	126	establishment of localization, response to stress, transport, vesicle-mediated transport	cytoplasm, cytoplasmic part, intracellular, intracellular organelle, intracellular part, vesicle
hsapiens	Success	BTNL3	7.97088	20.864	OK	1.38820486034046	0.00175	0.046223	butyrophilin like 3 [Source:HGNC Symbol;Acc:HGNC:1143]	ENSG00000168903	127
hsapiens	Success	LACC1	1.54546	0.592016	OK	-1.38432824227109	0.00055	0.0243646	laccase domain containing 1 [Source:HGNC Symbol;Acc:HGNC:26789]	ENSG00000179630	128		cytoplasm, cytoplasmic part, intracellular, intracellular organelle, intracellular part	ion binding
hsapiens	Success	TMC4	2.73756	7.14188	OK	1.38341330845431	0.00015	0.0107503	transmembrane channel like 4 [Source:HGNC Symbol;Acc:HGNC:22998]	ENSG00000167608	129
hsapiens	Success	MYBL1	9.60147	3.69141	OK	-1.37908331689738	5e-05	0.00493509	MYB proto-oncogene like 1 [Source:HGNC Symbol;Acc:HGNC:7547]	ENSG00000185697	130		intracellular, intracellular organelle, intracellular part
hsapiens	Success	MS4A3	9.77828	3.78453	OK	-1.36946657401945	0.0004	0.0205516	membrane spanning 4-domains A3 [Source:HGNC Symbol;Acc:HGNC:7317]	ENSG00000149516	131	cell activation, cell activation involved in immune response, establishment of localization, exocytosis, granulocyte activation, immune effector process, leukocyte activation, leukocyte activation involved in immune response, leukocyte degranulation, leukocyte mediated immunity, myeloid cell activation involved in immune response, myeloid leukocyte activation, myeloid leukocyte mediated immunity,…	cytoplasm, cytoplasmic part, cytoplasmic vesicle, cytoplasmic vesicle membrane, cytoplasmic vesicle part, endomembrane system, intracellular, intracellular organelle, intracellular part, intracellular vesicle, secretory granule, secretory granule membrane, secretory vesicle, vesicle, vesicle membrane
hsapiens	Success	ANPEP	170.037	435.986	OK	1.35843309865836	0.00025	0.0157151	alanyl aminopeptidase, membrane [Source:HGNC Symbol;Acc:HGNC:500]	ENSG00000166825	132	cell activation, cell activation involved in immune response, establishment of localization, exocytosis, granulocyte activation, immune effector process, interspecies interaction between organisms, leukocyte activation, leukocyte activation involved in immune response, leukocyte degranulation, leukocyte mediated immunity, myeloid cell activation involved in immune response, myeloid leukocyte acti…	cytoplasm, cytoplasmic part, cytoplasmic vesicle, cytoplasmic vesicle membrane, cytoplasmic vesicle part, endomembrane system, intracellular, intracellular organelle, intracellular part, intracellular vesicle, secretory granule, secretory granule membrane, secretory vesicle, vesicle, vesicle membrane	ion binding
hsapiens	Success	VNN2	515.036	1320.22	OK	1.35803317625277	0.00045	0.0215464	vanin 2 [Source:HGNC Symbol;Acc:HGNC:12706]	ENSG00000112303	133		anchored component of membrane
hsapiens	Success	DPEP3	7.54873	19.3166	OK	1.35553533076539	5e-05	0.00493509	dipeptidase 3 [Source:HGNC Symbol;Acc:HGNC:23029]	ENSG00000141096	134		anchored component of membrane, cytoplasm, cytoplasmic part, cytoplasmic vesicle, endomembrane system, intracellular, intracellular organelle, intracellular part, intracellular vesicle, secretory granule, secretory vesicle, vesicle	ion binding
hsapiens	Success	SERPING1	49.648	19.4628	OK	-1.3510163247725	0.0002	0.0131602	serpin family G member 1 [Source:HGNC Symbol;Acc:HGNC:1228]	ENSG00000149131	135	defense response, establishment of localization, exocytosis, immune effector process, inflammatory response, innate immune response, leukocyte mediated immunity, regulated exocytosis, regulation of immune system process, response to stress, secretion, secretion by cell, transport, vesicle-mediated transport	cytoplasm, cytoplasmic part, cytoplasmic vesicle, cytoplasmic vesicle part, endomembrane system, intracellular, intracellular organelle, intracellular part, intracellular vesicle, secretory granule, secretory vesicle, vesicle
hsapiens	Success	SCN1B	4.51641	11.4551	OK	1.34274168792428	0.0001	0.00809496	sodium voltage-gated channel beta subunit 1 [Source:HGNC Symbol;Acc:HGNC:10586]	ENSG00000105711	136	establishment of localization, transport
hsapiens	Success	EPB42	1.33405	0.526134	OK	-1.34231055103693	0.0007	0.0274439	erythrocyte membrane protein band 4.2 [Source:HGNC Symbol;Acc:HGNC:3381]	ENSG00000166947	137		cytoplasm, cytoplasmic part, intracellular, intracellular organelle, intracellular part	anion binding, carbohydrate derivative binding, ion binding
hsapiens	Success	NSUN7	3.33663	8.42835	OK	1.33685851103463	5e-05	0.00493509	NOP2/Sun RNA methyltransferase family member 7 [Source:HGNC Symbol;Acc:HGNC:25857]	ENSG00000179299	138
hsapiens	Success	CEP57L1	1.4839	0.587796	OK	-1.33600642555893	0.0002	0.0131602	centrosomal protein 57 like 1 [Source:HGNC Symbol;Acc:HGNC:21561]	ENSG00000183137	139		cytoplasm, intracellular, intracellular organelle, intracellular part
hsapiens	Success	GCM1	1.07044	2.69217	OK	1.33056558091524	0.0001	0.00809496	glial cells missing transcription factor 1 [Source:HGNC Symbol;Acc:HGNC:4197]	ENSG00000137270	140		intracellular, intracellular organelle, intracellular part	ion binding
hsapiens	Success	CFAP45	4.74631	11.8631	OK	1.32160281952132	0.00085	0.0305566	cilia and flagella associated protein 45 [Source:HGNC Symbol;Acc:HGNC:17229]	ENSG00000213085	141		intracellular, intracellular organelle, intracellular part
hsapiens	Success	NEXN	1.33456	0.534308	OK	-1.32062064515722	0.0015	0.0417772	nexilin F-actin binding protein [Source:HGNC Symbol;Acc:HGNC:29557]	ENSG00000162614	142		cytoplasm, cytoplasmic part, intracellular, intracellular organelle, intracellular part
hsapiens	Success	CHST13	5.80355	14.4905	OK	1.32009981238651	0.0002	0.0131602	carbohydrate sulfotransferase 13 [Source:HGNC Symbol;Acc:HGNC:21755]	ENSG00000180767	143		cytoplasm, cytoplasmic part, endomembrane system, intracellular, intracellular organelle, intracellular part
hsapiens	Success	HSPA1B	4.76321	11.8836	OK	1.31896588959425	5e-05	0.00493509	heat shock protein family A (Hsp70) member 1B [Source:HGNC Symbol;Acc:HGNC:5233]	ENSG00000204388	144	cell activation, cell activation involved in immune response, cellular response to chemical stimulus, cytokine production, cytokine-mediated signaling pathway, defense response, establishment of localization, exocytosis, granulocyte activation, immune effector process, innate immune response, interspecies interaction between organisms, leukocyte activation, leukocyte activation involved in immune…	cytoplasm, cytoplasmic part, cytoplasmic vesicle, cytoplasmic vesicle part, endomembrane system, intracellular, intracellular organelle, intracellular part, intracellular vesicle, secretory granule, secretory vesicle	anion binding, carbohydrate derivative binding, ion binding	Influenza A, Measles
hsapiens	Success	DBT	1.28151	0.513814	OK	-1.31852663114038	0.00065	0.0267905	dihydrolipoamide branched chain transacylase E2 [Source:HGNC Symbol;Acc:HGNC:2698]	ENSG00000137992	145		cytoplasm, cytoplasmic part, intracellular, intracellular organelle, intracellular part
hsapiens	Success	AKAP11	3.65066	1.46404	OK	-1.31820234031326	5e-05	0.00493509	A-kinase anchoring protein 11 [Source:HGNC Symbol;Acc:HGNC:369]	ENSG00000023516	146		cytoplasm, cytoplasmic part, intracellular, intracellular organelle, intracellular part
hsapiens	Success	IFIT5	30.6326	12.2985	OK	-1.31658545719448	0.00015	0.0107503	interferon induced protein with tetratricopeptide repeats 5 [Source:HGNC Symbol;Acc:HGNC:13328]	ENSG00000152778	147	defense response, defense response to virus, immune effector process, innate immune response, interspecies interaction between organisms, response to stress, symbiont process	cytoplasm, cytoplasmic part, intracellular, intracellular organelle, intracellular part
hsapiens	Success	RAB36	1.43627	3.57526	OK	1.31572117887183	0.0001	0.00809496	RAB36, member RAS oncogene family [Source:HGNC Symbol;Acc:HGNC:9775]	ENSG00000100228	148	establishment of localization, transport	cytoplasm, cytoplasmic part, endomembrane system, intracellular, intracellular organelle, intracellular part	anion binding, carbohydrate derivative binding, ion binding
hsapiens	Success	TRIM22	263.279	105.84	OK	-1.31470748513669	0.00115	0.036044	tripartite motif containing 22 [Source:HGNC Symbol;Acc:HGNC:16379]	ENSG00000132274	149	cellular response to chemical stimulus, cellular response to interferon-gamma, cytokine-mediated signaling pathway, defense response, defense response to virus, immune effector process, innate immune response, interferon-gamma-mediated signaling pathway, interspecies interaction between organisms, response to interferon-gamma, response to stress, symbiont process	cytoplasm, cytoplasmic part, endomembrane system, intracellular, intracellular organelle, intracellular part	ion binding
hsapiens	Success	EFCAB12	0.721131	1.79235	OK	1.31351911920513	0.0008	0.0291314	EF-hand calcium binding domain 12 [Source:HGNC Symbol;Acc:HGNC:28061]	ENSG00000172771	150			ion binding
hsapiens	Success	PHACTR2	2.57017	1.03462	OK	-1.31276280212436	0.00025	0.0157151	phosphatase and actin regulator 2 [Source:HGNC Symbol;Acc:HGNC:20956]	ENSG00000112419	151	establishment of localization, exocytosis, regulated exocytosis, secretion, secretion by cell, transport, vesicle-mediated transport	cytoplasm, cytoplasmic part, cytoplasmic vesicle, cytoplasmic vesicle membrane, cytoplasmic vesicle part, endomembrane system, intracellular, intracellular organelle, intracellular part, intracellular vesicle, secretory granule, secretory granule membrane, secretory vesicle, vesicle membrane
hsapiens	Success	MSR1	2.68074	1.07968	OK	-1.31202751793887	0.00055	0.0243646	macrophage scavenger receptor 1 [Source:HGNC Symbol;Acc:HGNC:7376]	ENSG00000038945	152	establishment of localization, transport, vesicle-mediated transport	cytoplasm, cytoplasmic part, cytoplasmic vesicle, cytoplasmic vesicle membrane, cytoplasmic vesicle part, intracellular, intracellular organelle, intracellular part, intracellular vesicle, vesicle membrane
hsapiens	Success	CREBBP	30.3304	75.2756	OK	1.31141777782255	5e-05	0.00493509	CREB binding protein [Source:HGNC Symbol;Acc:HGNC:2348]	ENSG00000005339	153	cellular response to chemical stimulus, cytokine production, defense response, innate immune response, interspecies interaction between organisms, positive regulation of cytokine production, regulation of cytokine production, regulation of immune system process, response to stress, symbiont process	cytoplasm, intracellular, intracellular organelle, intracellular part	ion binding	Influenza A
hsapiens	Success	KIAA1671	1.19562	0.481964	OK	-1.31076164094618	0.0002	0.0131602	KIAA1671 [Source:HGNC Symbol;Acc:HGNC:29345]	ENSG00000197077	154
hsapiens	Success	LRWD1	43.7681	108.072	OK	1.30404112645169	0.0006	0.025191	leucine rich repeats and WD repeat domain containing 1 [Source:HGNC Symbol;Acc:HGNC:21769]	ENSG00000161036	155	establishment of localization	cytoplasm, intracellular, intracellular organelle, intracellular part
hsapiens	Success	ELOVL6	1.16078	0.470566	OK	-1.30262557759495	0.0003	0.0174902	ELOVL fatty acid elongase 6 [Source:HGNC Symbol;Acc:HGNC:15829]	ENSG00000170522	156		cytoplasm, cytoplasmic part, endomembrane system, intracellular, intracellular organelle, intracellular part
hsapiens	Success	SACS	1.63494	0.663216	OK	-1.3016869746177	5e-05	0.00493509	sacsin molecular chaperone [Source:HGNC Symbol;Acc:HGNC:10519]	ENSG00000151835	157		cytoplasm, cytoplasmic part, intracellular, intracellular organelle, intracellular part
hsapiens	Success	HLA-DQA2	23.4231	9.51041	OK	-1.30035258318493	0.00035	0.0189337	major histocompatibility complex, class II, DQ alpha 2 [Source:HGNC Symbol;Acc:HGNC:4943]	ENSG00000237541	158	cellular response to chemical stimulus, cellular response to interferon-gamma, cytokine-mediated signaling pathway, defense response, innate immune response, interferon-gamma-mediated signaling pathway, regulation of immune system process, response to interferon-gamma, response to stress	cytoplasm, cytoplasmic part, cytoplasmic vesicle, cytoplasmic vesicle membrane, cytoplasmic vesicle part, endomembrane system, intracellular, intracellular organelle, intracellular part, intracellular vesicle, vesicle membrane		Influenza A
hsapiens	Success	ALOX15	3.99022	1.62125	OK	-1.29936171687269	0.0006	0.025191	arachidonate 15-lipoxygenase [Source:HGNC Symbol;Acc:HGNC:433]	ENSG00000161905	159	cellular response to chemical stimulus, cytokine-mediated signaling pathway, defense response, establishment of localization, inflammatory response, regulation of immune system process, response to stress, transport, vesicle-mediated transport	cytoplasm, cytoplasmic part, intracellular, intracellular organelle, intracellular part	anion binding, ion binding
hsapiens	Success	JCHAIN	44.5319	18.1376	OK	-1.29585559870272	5e-05	0.00493509	joining chain of multimeric IgA and IgM [Source:HGNC Symbol;Acc:HGNC:5713]	ENSG00000132465	160	defense response, establishment of localization, innate immune response, response to stress, transport, vesicle-mediated transport		anion binding, carbohydrate derivative binding, ion binding
hsapiens	Success	TPD52	2.94959	1.20163	OK	-1.2955216935158	0.00015	0.0107503	tumor protein D52 [Source:HGNC Symbol;Acc:HGNC:12005]	ENSG00000076554	161	cell activation, establishment of localization, leukocyte activation, secretion, transport	cytoplasm, cytoplasmic part, endomembrane system, intracellular, intracellular organelle, intracellular part	ion binding
hsapiens	Success	KIFC3	4.73368	11.5468	OK	1.2864590012317	5e-05	0.00493509	kinesin family member C3 [Source:HGNC Symbol;Acc:HGNC:6326]	ENSG00000140859	162		cytoplasm, cytoplasmic part, cytoplasmic vesicle, cytoplasmic vesicle membrane, cytoplasmic vesicle part, endomembrane system, intracellular, intracellular organelle, intracellular part, intracellular vesicle, vesicle membrane	anion binding, carbohydrate derivative binding, ion binding
hsapiens	Success	BDP1	2.52629	1.03689	OK	-1.28475740784601	5e-05	0.00493509	B double prime 1, subunit of RNA polymerase III transcription initiation factor IIIB [Source:HGNC Symbol;Acc:HGNC:13652]	ENSG00000145734	163		intracellular, intracellular organelle, intracellular part
hsapiens	Success	CASD1	2.20709	0.906508	OK	-1.28375380353891	0.00055	0.0243646	CAS1 domain containing 1 [Source:HGNC Symbol;Acc:HGNC:16014]	ENSG00000127995	164		cytoplasm, cytoplasmic part, endomembrane system, intracellular, intracellular organelle, intracellular part
hsapiens	Success	ZNF300	0.954287	0.392955	OK	-1.28005911034175	0.0015	0.0417772	zinc finger protein 300 [Source:HGNC Symbol;Acc:HGNC:13091]	ENSG00000145908	165		intracellular, intracellular organelle, intracellular part	ion binding
hsapiens	Success	PPM1K	8.8307	3.63764	OK	-1.27952502991645	5e-05	0.00493509	protein phosphatase, Mg2+/Mn2+ dependent 1K [Source:HGNC Symbol;Acc:HGNC:25415]	ENSG00000163644	166		cytoplasm, cytoplasmic part, intracellular, intracellular organelle, intracellular part	ion binding
hsapiens	Success	MSANTD4	3.61092	1.48813	OK	-1.2788658948592	0.00035	0.0189337	Myb/SANT DNA binding domain containing 4 with coiled-coils [Source:HGNC Symbol;Acc:HGNC:29383]	ENSG00000170903	167		intracellular, intracellular organelle, intracellular part
hsapiens	Success	RASGRP3	1.91209	0.788373	OK	-1.27820015772224	0.0004	0.0205516	RAS guanyl releasing protein 3 [Source:HGNC Symbol;Acc:HGNC:14545]	ENSG00000152689	168		cytoplasm, cytoplasmic part, intracellular, intracellular part	ion binding
hsapiens	Success	PLAU	1.82776	4.4261	OK	1.27595940163702	0.0001	0.00809496	plasminogen activator, urokinase [Source:HGNC Symbol;Acc:HGNC:9052]	ENSG00000122861	169	cell activation, cell activation involved in immune response, establishment of localization, exocytosis, granulocyte activation, leukocyte activation, leukocyte activation involved in immune response, leukocyte degranulation, leukocyte mediated immunity, myeloid cell activation involved in immune response, myeloid leukocyte activation, myeloid leukocyte mediated immunity, neutrophil activation, n…	cytoplasm, cytoplasmic part, cytoplasmic vesicle membrane, cytoplasmic vesicle part, intracellular, intracellular organelle, intracellular part, secretory granule, secretory granule membrane, secretory vesicle, tertiary granule, tertiary granule membrane, vesicle membrane		Transcriptional misregulation in cancer
hsapiens	Success	KLRC4	12.1242	5.01671	OK	-1.27307610800536	0.0002	0.0131602	killer cell lectin like receptor C4 [Source:HGNC Symbol;Acc:HGNC:6377]	ENSG00000183542	170	defense response, response to stress
hsapiens	Success	KIF21A	1.54685	0.641907	OK	-1.26889710481993	0.0011	0.0352627	kinesin family member 21A [Source:HGNC Symbol;Acc:HGNC:19349]	ENSG00000139116	171		cytoplasm, cytoplasmic part, intracellular, intracellular organelle, intracellular part	anion binding, carbohydrate derivative binding, ion binding
hsapiens	Success	SESN2	6.23109	15.0048	OK	1.26786762926156	0.0001	0.00809496	sestrin 2 [Source:HGNC Symbol;Acc:HGNC:20746]	ENSG00000130766	172	cellular response to chemical stimulus, establishment of localization, response to stress, transport	cytoplasm, cytoplasmic part, intracellular, intracellular organelle, intracellular part	anion binding, ion binding
hsapiens	Success	FHL3	21.4858	51.7355	OK	1.26777107731038	5e-05	0.00493509	four and a half LIM domains 3 [Source:HGNC Symbol;Acc:HGNC:3704]	ENSG00000183386	173		cytoplasm, cytoplasmic part, intracellular, intracellular organelle, intracellular part	ion binding
hsapiens	Success	SFN	3.09971	7.463	OK	1.26762243873137	0.00035	0.0189337	stratifin [Source:HGNC Symbol;Acc:HGNC:10773]	ENSG00000175793	174	establishment of localization, response to stress, transport	cytoplasm, cytoplasmic part, intracellular, intracellular organelle, intracellular part
hsapiens	Success	NOP10	232.403	555.489	OK	1.25712965106068	5e-05	0.00493509	NOP10 ribonucleoprotein [Source:HGNC Symbol;Acc:HGNC:14378]	ENSG00000182117	175		intracellular, intracellular organelle, intracellular part
hsapiens	Success	IL1R1	13.0751	31.2218	OK	1.25573173357782	5e-05	0.00493509	interleukin 1 receptor type 1 [Source:HGNC Symbol;Acc:HGNC:5993]	ENSG00000115594	176	cellular response to chemical stimulus, cytokine production, defense response, inflammatory response, leukocyte mediated immunity, positive regulation of cytokine production, regulation of cytokine production, regulation of immune system process, response to stress
hsapiens	Success	PPP1R15A	107.539	256.481	OK	1.25399199433835	0.0007	0.0274439	protein phosphatase 1 regulatory subunit 15A [Source:HGNC Symbol;Acc:HGNC:14375]	ENSG00000087074	177	cellular response to chemical stimulus, response to stress	cytoplasm, cytoplasmic part, intracellular, intracellular organelle, intracellular part
hsapiens	Success	KREMEN1	25.9988	61.9337	OK	1.25227960132096	0.00015	0.0107503	kringle containing transmembrane protein 1 [Source:HGNC Symbol;Acc:HGNC:17550]	ENSG00000183762	178
hsapiens	Success	IKZF2	1.79114	0.753313	OK	-1.24955677500324	0.0008	0.0291314	IKAROS family zinc finger 2 [Source:HGNC Symbol;Acc:HGNC:13177]	ENSG00000030419	179		intracellular, intracellular organelle, intracellular part	ion binding
hsapiens	Success	N4BP2	1.38399	0.582366	OK	-1.24883548391733	0.00115	0.036044	NEDD4 binding protein 2 [Source:HGNC Symbol;Acc:HGNC:29851]	ENSG00000078177	180		cytoplasm, cytoplasmic part, intracellular, intracellular part	anion binding, carbohydrate derivative binding, ion binding
hsapiens	Success	HEG1	2.98993	1.25875	OK	-1.24811993032676	0.00045	0.0215464	heart development protein with EGF like domains 1 [Source:HGNC Symbol;Acc:HGNC:29227]	ENSG00000173706	181	cytokine production, positive regulation of cytokine production, regulation of cytokine production		ion binding
hsapiens	Success	WLS	23.2048	55.0731	OK	1.24692455527267	0.0001	0.00809496	Wnt ligand secretion mediator [Source:HGNC Symbol;Acc:HGNC:30238]	ENSG00000116729	182	establishment of localization, secretion, secretion by cell, transport	cytoplasm, cytoplasmic part, cytoplasmic vesicle membrane, cytoplasmic vesicle part, intracellular, intracellular organelle, intracellular part, vesicle membrane
hsapiens	Success	OTX1	2.02237	4.76504	OK	1.23644135711916	0.0002	0.0131602	orthodenticle homeobox 1 [Source:HGNC Symbol;Acc:HGNC:8521]	ENSG00000115507	183		intracellular, intracellular organelle, intracellular part
hsapiens	Success	LTBP2	0.692863	1.63093	OK	1.23505284130964	0.0005	0.0229633	latent transforming growth factor beta binding protein 2 [Source:HGNC Symbol;Acc:HGNC:6715]	ENSG00000119681	184	cellular response to chemical stimulus, establishment of localization, secretion, secretion by cell, transport	intracellular	anion binding, carbohydrate derivative binding, ion binding
hsapiens	Success	TMCO3	20.4111	47.9713	OK	1.23281760189598	0.00015	0.0107503	transmembrane and coiled-coil domains 3 [Source:HGNC Symbol;Acc:HGNC:20329]	ENSG00000150403	185	establishment of localization, transport
hsapiens	Success	HLCS	1.60501	0.683114	OK	-1.23238402131758	0.0008	0.0291314	holocarboxylase synthetase [Source:HGNC Symbol;Acc:HGNC:4976]	ENSG00000159267	186		cytoplasm, cytoplasmic part, intracellular, intracellular organelle, intracellular part	anion binding, carbohydrate derivative binding, ion binding
hsapiens	Success	RIF1	3.47144	1.47864	OK	-1.23126338966727	5e-05	0.00493509	replication timing regulatory factor 1 [Source:HGNC Symbol;Acc:HGNC:23207]	ENSG00000080345	187	cell activation, cell activation involved in immune response, cellular response to chemical stimulus, leukocyte activation, leukocyte activation involved in immune response, leukocyte mediated immunity, regulation of immune system process, response to stress	cytoplasm, intracellular, intracellular organelle, intracellular part
hsapiens	Success	KAZN	5.39137	12.6256	OK	1.22762812232192	5e-05	0.00493509	kazrin, periplakin interacting protein [Source:HGNC Symbol;Acc:HGNC:29173]	ENSG00000189337	188		cytoplasm, cytoplasmic part, intracellular, intracellular organelle, intracellular part
hsapiens	Success	MKI67	0.830683	0.355144	OK	-1.22589391801284	5e-05	0.00493509	marker of proliferation Ki-67 [Source:HGNC Symbol;Acc:HGNC:7107]	ENSG00000148773	189		intracellular, intracellular organelle, intracellular part	anion binding, carbohydrate derivative binding, ion binding
hsapiens	Success	CYP2D6	1.91284	4.46785	OK	1.22386454662389	0.0008	0.0291314	cytochrome P450 family 2 subfamily D member 6 [Source:HGNC Symbol;Acc:HGNC:2625]	ENSG00000100197	190	cellular response to chemical stimulus	cytoplasm, cytoplasmic part, intracellular, intracellular organelle, intracellular part	ion binding
hsapiens	Success	GPR174	7.5155	3.21825	OK	-1.22359268683513	0.0001	0.00809496	G protein-coupled receptor 174 [Source:HGNC Symbol;Acc:HGNC:30245]	ENSG00000147138	191
hsapiens	Success	SRXN1	35.2938	82.3548	OK	1.22243796897081	5e-05	0.00493509	sulfiredoxin 1 [Source:HGNC Symbol;Acc:HGNC:16132]	ENSG00000271303	192	cellular response to chemical stimulus, response to stress	cytoplasm, cytoplasmic part, intracellular, intracellular part	anion binding, carbohydrate derivative binding, ion binding
hsapiens	Success	SLC4A7	3.23572	1.39333	OK	-1.2155497807475	5e-05	0.00493509	solute carrier family 4 member 7 [Source:HGNC Symbol;Acc:HGNC:11033]	ENSG00000033867	193	establishment of localization, transport	cytoplasm, cytoplasmic part, intracellular, intracellular organelle, intracellular part
hsapiens	Success	CRABP2	2.15128	4.98672	OK	1.21289588814611	0.00125	0.0380135	cellular retinoic acid binding protein 2 [Source:HGNC Symbol;Acc:HGNC:2339]	ENSG00000143320	194		cytoplasm, cytoplasmic part, intracellular, intracellular organelle, intracellular part	anion binding, ion binding
hsapiens	Success	DBN1	10.4282	24.1435	OK	1.21114467642151	5e-05	0.00493509	drebrin 1 [Source:HGNC Symbol;Acc:HGNC:2695]	ENSG00000113758	195		cytoplasm, cytoplasmic part, intracellular, intracellular organelle, intracellular part
hsapiens	Success	BASP1	434.924	1005.67	OK	1.2093217506536	0.001	0.0331917	brain abundant membrane attached signal protein 1 [Source:HGNC Symbol;Acc:HGNC:957]	ENSG00000176788	196		cytoplasm, intracellular, intracellular organelle, intracellular part
hsapiens	Success	CEBPE	8.02881	3.47511	OK	-1.20812752760075	0.00165	0.0445223	CCAAT enhancer binding protein epsilon [Source:HGNC Symbol;Acc:HGNC:1836]	ENSG00000092067	197	cellular response to chemical stimulus, cytokine production, defense response, establishment of localization, response to stress, transport, vesicle-mediated transport	intracellular, intracellular organelle, intracellular part		Transcriptional misregulation in cancer
hsapiens	Success	ARHGEF40	27.8924	64.266	OK	1.20418360361886	0.0007	0.0274439	Rho guanine nucleotide exchange factor 40 [Source:HGNC Symbol;Acc:HGNC:25516]	ENSG00000165801	198		cytoplasm, intracellular, intracellular part
hsapiens	Success	PANK3	4.61312	2.00349	OK	-1.20322751249966	5e-05	0.00493509	pantothenate kinase 3 [Source:HGNC Symbol;Acc:HGNC:19365]	ENSG00000120137	199		cytoplasm, intracellular, intracellular part	anion binding, carbohydrate derivative binding, ion binding
hsapiens	Success	PLK3	16.7175	38.4149	OK	1.2003068807815	0.0001	0.00809496	polo like kinase 3 [Source:HGNC Symbol;Acc:HGNC:2154]	ENSG00000173846	200	cellular response to chemical stimulus, establishment of localization, response to stress, transport	cytoplasm, cytoplasmic part, intracellular, intracellular organelle, intracellular part	anion binding, carbohydrate derivative binding, ion binding
hsapiens	Success	C3AR1	27.3009	11.9092	OK	-1.19687200825679	0.00015	0.0107503	complement C3a receptor 1 [Source:HGNC Symbol;Acc:HGNC:1319]	ENSG00000171860	201	cell activation, cell activation involved in immune response, cellular response to chemical stimulus, cytokine production, defense response, establishment of localization, exocytosis, granulocyte activation, inflammatory response, leukocyte activation, leukocyte activation involved in immune response, leukocyte degranulation, leukocyte mediated immunity, myeloid cell activation involved in immune…	cytoplasm, cytoplasmic part, cytoplasmic vesicle membrane, cytoplasmic vesicle part, intracellular, intracellular organelle, intracellular part, secretory granule, secretory granule membrane, secretory vesicle, vesicle membrane
hsapiens	Success	FRAT2	272.032	623.51	OK	1.19663632820213	0.00095	0.0321003	FRAT2, WNT signaling pathway regulator [Source:HGNC Symbol;Acc:HGNC:16048]	ENSG00000181274	202		cytoplasm, cytoplasmic part, intracellular, intracellular part
hsapiens	Success	DDX11	3.62884	1.58473	OK	-1.19527138737476	0.00045	0.0215464	DEAD/H-box helicase 11 [Source:HGNC Symbol;Acc:HGNC:2736]	ENSG00000013573	203	cellular response to chemical stimulus, response to stress	cytoplasm, intracellular, intracellular organelle, intracellular part	anion binding, carbohydrate derivative binding, ion binding
hsapiens	Success	DHRS13	53.016	121.178	OK	1.19262807006335	0.00055	0.0243646	dehydrogenase/reductase 13 [Source:HGNC Symbol;Acc:HGNC:28326]	ENSG00000167536	204
hsapiens	Success	NNT	7.33642	3.21847	OK	-1.18870121235053	0.00015	0.0107503	nicotinamide nucleotide transhydrogenase [Source:HGNC Symbol;Acc:HGNC:7863]	ENSG00000112992	205	cellular response to chemical stimulus, establishment of localization, transport	cytoplasm, cytoplasmic part, intracellular, intracellular organelle, intracellular part
hsapiens	Success	TMEM88	14.62	33.2833	OK	1.18685517079468	0.00035	0.0189337	transmembrane protein 88 [Source:HGNC Symbol;Acc:HGNC:32371]	ENSG00000167874	206		cytoplasm, cytoplasmic part, intracellular, intracellular part
hsapiens	Success	ZFAND2A	13.8155	31.4505	OK	1.18679517724063	0.0002	0.0131602	zinc finger AN1-type containing 2A [Source:HGNC Symbol;Acc:HGNC:28073]	ENSG00000178381	207	cellular response to chemical stimulus	cytoplasm, intracellular, intracellular organelle, intracellular part	ion binding
hsapiens	Success	CR1	38.1519	86.8067	OK	1.18605149207336	0.0006	0.025191	complement C3b/C4b receptor 1 (Knops blood group) [Source:HGNC Symbol;Acc:HGNC:2334]	ENSG00000203710	208	cell activation, cell activation involved in immune response, defense response, establishment of localization, exocytosis, granulocyte activation, inflammatory response, innate immune response, leukocyte activation, leukocyte activation involved in immune response, leukocyte degranulation, leukocyte mediated immunity, myeloid cell activation involved in immune response, myeloid leukocyte activati…	cytoplasm, cytoplasmic part, cytoplasmic vesicle membrane, cytoplasmic vesicle part, intracellular, intracellular organelle, intracellular part, secretory granule, secretory granule membrane, secretory vesicle, tertiary granule, vesicle membrane
hsapiens	Success	CYSTM1	136.783	311.127	OK	1.1856146624258	0.0004	0.0205516	cysteine rich transmembrane module containing 1 [Source:HGNC Symbol;Acc:HGNC:30239]	ENSG00000120306	209	cell activation, cell activation involved in immune response, establishment of localization, exocytosis, granulocyte activation, leukocyte activation, leukocyte activation involved in immune response, leukocyte degranulation, leukocyte mediated immunity, myeloid cell activation involved in immune response, myeloid leukocyte activation, myeloid leukocyte mediated immunity, neutrophil activation, n…	cytoplasm, cytoplasmic part, cytoplasmic vesicle membrane, cytoplasmic vesicle part, intracellular, intracellular organelle, intracellular part, secretory granule, secretory granule membrane, secretory vesicle, tertiary granule, tertiary granule membrane, vesicle membrane
hsapiens	Success	REM2	31.6169	71.8225	OK	1.18373995118199	5e-05	0.00493509	RRAD and GEM like GTPase 2 [Source:HGNC Symbol;Acc:HGNC:20248]	ENSG00000139890	210	establishment of localization, transport		anion binding, carbohydrate derivative binding, ion binding
hsapiens	Success	BMX	3.07303	6.97808	OK	1.18316828626725	5e-05	0.00493509	BMX non-receptor tyrosine kinase [Source:HGNC Symbol;Acc:HGNC:1079]	ENSG00000102010	211	cell activation, defense response, innate immune response, leukocyte activation, response to stress	cytoplasm, cytoplasmic part, intracellular, intracellular organelle, intracellular part	anion binding, carbohydrate derivative binding, ion binding
hsapiens	Success	CAMK1D	16.9414	38.4428	OK	1.18216031859366	0.00045	0.0215464	calcium/calmodulin dependent protein kinase ID [Source:HGNC Symbol;Acc:HGNC:19341]	ENSG00000183049	212	cellular response to chemical stimulus, defense response, establishment of localization, inflammatory response, regulation of immune system process, response to stress, transport, vesicle-mediated transport	cytoplasm, intracellular, intracellular organelle, intracellular part	anion binding, carbohydrate derivative binding, ion binding
hsapiens	Success	KLRG1	10.0306	4.42923	OK	-1.17928008595758	0.00035	0.0189337	killer cell lectin like receptor G1 [Source:HGNC Symbol;Acc:HGNC:6380]	ENSG00000139187	213	defense response, inflammatory response, innate immune response, response to stress	intracellular, intracellular organelle, intracellular part
hsapiens	Success	VNN1	10.1728	23.0331	OK	1.17899176826149	0.00105	0.0343448	vanin 1 [Source:HGNC Symbol;Acc:HGNC:12705]	ENSG00000112299	214	cell activation, cell activation involved in immune response, cellular response to chemical stimulus, defense response, establishment of localization, exocytosis, granulocyte activation, inflammatory response, innate immune response, leukocyte activation, leukocyte activation involved in immune response, leukocyte degranulation, leukocyte mediated immunity, myeloid cell activation involved in imm…	cytoplasm, cytoplasmic part, cytoplasmic vesicle membrane, cytoplasmic vesicle part, intracellular, intracellular organelle, intracellular part, secretory granule, secretory granule membrane, secretory vesicle, vesicle membrane
hsapiens	Success	SAMD9	45.1697	20.0051	OK	-1.17498749163669	0.00045	0.0215464	sterile alpha motif domain containing 9 [Source:HGNC Symbol;Acc:HGNC:1348]	ENSG00000205413	215	establishment of localization, transport, vesicle-mediated transport	cytoplasm, cytoplasmic part, intracellular, intracellular organelle, intracellular part
hsapiens	Success	KLF12	4.47709	1.98379	OK	-1.17430200705755	5e-05	0.00493509	Kruppel like factor 12 [Source:HGNC Symbol;Acc:HGNC:6346]	ENSG00000118922	216		cytoplasm, cytoplasmic part, intracellular, intracellular organelle, intracellular part	ion binding
hsapiens	Success	ASPRV1	13.0294	29.3895	OK	1.17353016504468	5e-05	0.00493509	aspartic peptidase retroviral like 1 [Source:HGNC Symbol;Acc:HGNC:26321]	ENSG00000244617	217
hsapiens	Success	SNCA	13.7047	6.08317	OK	-1.17177552010372	0.00055	0.0243646	synuclein alpha [Source:HGNC Symbol;Acc:HGNC:11138]	ENSG00000145335	218	cell activation, cellular response to chemical stimulus, defense response, establishment of localization, exocytosis, inflammatory response, innate immune response, leukocyte activation, myeloid leukocyte activation, regulation of immune system process, response to interferon-gamma, response to stress, secretion, secretion by cell, transport, vesicle-mediated transport	cytoplasm, cytoplasmic part, cytoplasmic vesicle membrane, cytoplasmic vesicle part, intracellular, intracellular organelle, intracellular part, secretory granule, secretory granule membrane, secretory vesicle, vesicle membrane	anion binding, ion binding
hsapiens	Success	FCER1G	956.309	2153.72	OK	1.17128194233176	0.0009	0.0313523	Fc fragment of IgE receptor Ig [Source:HGNC Symbol;Acc:HGNC:3611]	ENSG00000158869	219	cell activation, cell activation involved in immune response, cellular response to chemical stimulus, cytokine production, defense response, establishment of localization, exocytosis, granulocyte activation, inflammatory response, innate immune response, leukocyte activation, leukocyte activation involved in immune response, leukocyte degranulation, leukocyte mediated immunity, myeloid cell activ…	cytoplasm, cytoplasmic part, cytoplasmic vesicle membrane, cytoplasmic vesicle part, intracellular, intracellular organelle, intracellular part, secretory granule, secretory granule membrane, secretory vesicle, tertiary granule, tertiary granule membrane, vesicle membrane
hsapiens	Success	ITGAD	0.924781	2.07713	OK	1.16740784953321	0.00105	0.0343448	integrin subunit alpha D [Source:HGNC Symbol;Acc:HGNC:6146]	ENSG00000156886	220			ion binding
hsapiens	Success	PARP12	53.3633	23.7955	OK	-1.16515911664029	0.0007	0.0274439	poly(ADP-ribose) polymerase family member 12 [Source:HGNC Symbol;Acc:HGNC:21919]	ENSG00000059378	221		intracellular, intracellular organelle, intracellular part	ion binding
hsapiens	Success	MIDN	94.0041	210.532	OK	1.1632439470931	0.00045	0.0215464	midnolin [Source:HGNC Symbol;Acc:HGNC:16298]	ENSG00000167470	222	establishment of localization, secretion, secretion by cell, transport	cytoplasm, cytoplasmic part, intracellular, intracellular organelle, intracellular part
hsapiens	Success	CCNJL	28.524	63.848	OK	1.16246511997168	0.0001	0.00809496	cyclin J like [Source:HGNC Symbol;Acc:HGNC:25876]	ENSG00000135083	223		intracellular, intracellular organelle, intracellular part
hsapiens	Success	ANKRD22	5.59978	2.51675	OK	-1.1538082344671	0.0001	0.00809496	ankyrin repeat domain 22 [Source:HGNC Symbol;Acc:HGNC:28321]	ENSG00000152766	224
hsapiens	Success	UFL1	4.74422	2.13578	OK	-1.15140786521598	0.00015	0.0107503	UFM1 specific ligase 1 [Source:HGNC Symbol;Acc:HGNC:23039]	ENSG00000014123	225	cellular response to chemical stimulus, response to stress	cytoplasm, cytoplasmic part, intracellular, intracellular organelle, intracellular part
hsapiens	Success	CCDC91	5.57248	2.51841	OK	-1.14580635900201	0.00025	0.0157151	coiled-coil domain containing 91 [Source:HGNC Symbol;Acc:HGNC:24855]	ENSG00000123106	226	establishment of localization, transport, vesicle-mediated transport	cytoplasm, cytoplasmic part, intracellular, intracellular organelle, intracellular part
hsapiens	Success	THEMIS	4.65935	2.10799	OK	-1.14426068350233	0.0003	0.0174902	thymocyte selection associated [Source:HGNC Symbol;Acc:HGNC:21569]	ENSG00000172673	227	cell activation, leukocyte activation, regulation of immune system process	cytoplasm, intracellular, intracellular organelle, intracellular part
hsapiens	Success	ZNF185	14.886	32.874	OK	1.14299086841355	0.0003	0.0174902	zinc finger protein 185 with LIM domain [Source:HGNC Symbol;Acc:HGNC:12976]	ENSG00000147394	228		cytoplasm, intracellular, intracellular organelle, intracellular part	ion binding
hsapiens	Success	UHMK1	11.0618	5.01144	OK	-1.14228904733974	5e-05	0.00493509	U2AF homology motif kinase 1 [Source:HGNC Symbol;Acc:HGNC:19683]	ENSG00000152332	229	establishment of localization, transport	cytoplasm, cytoplasmic part, intracellular, intracellular organelle, intracellular part	anion binding, carbohydrate derivative binding, ion binding
hsapiens	Success	NATD1	26.4379	58.2596	OK	1.13988821014845	0.0001	0.00809496	N-acetyltransferase domain containing 1 [Source:HGNC Symbol;Acc:HGNC:30770]	ENSG00000274180	230
hsapiens	Success	ZBTB33	4.31837	1.96446	OK	-1.1363540672701	0.0002	0.0131602	zinc finger and BTB domain containing 33 [Source:HGNC Symbol;Acc:HGNC:16682]	ENSG00000177485	231		cytoplasm, cytoplasmic part, intracellular, intracellular organelle, intracellular part	ion binding
hsapiens	Success	BCL2A1	383.137	840.814	OK	1.13392633585793	0.0003	0.0174902	BCL2 related protein A1 [Source:HGNC Symbol;Acc:HGNC:991]	ENSG00000140379	232	establishment of localization, response to stress, transport	cytoplasm, cytoplasmic part, intracellular, intracellular organelle, intracellular part		Transcriptional misregulation in cancer
hsapiens	Success	APMAP	141.512	310.15	OK	1.1320417283441	0.0007	0.0274439	adipocyte plasma membrane associated protein [Source:HGNC Symbol;Acc:HGNC:13238]	ENSG00000101474	233		cytoplasm, cytoplasmic part, intracellular, intracellular organelle, intracellular part
hsapiens	Success	WARS	122.624	55.9545	OK	-1.13191530519738	0.00025	0.0157151	tryptophanyl-tRNA synthetase [Source:HGNC Symbol;Acc:HGNC:12729]	ENSG00000140105	234		cytoplasm, cytoplasmic part, intracellular, intracellular organelle, intracellular part	anion binding, carbohydrate derivative binding, ion binding
hsapiens	Success	SLC37A3	19.0949	41.7874	OK	1.12988063279695	0.0002	0.0131602	solute carrier family 37 member 3 [Source:HGNC Symbol;Acc:HGNC:20651]	ENSG00000157800	235	establishment of localization, transport	cytoplasm, cytoplasmic part, intracellular, intracellular organelle, intracellular part
hsapiens	Success	IFRD1	56.2991	123.165	OK	1.12940857664456	0.00115	0.036044	interferon related developmental regulator 1 [Source:HGNC Symbol;Acc:HGNC:5456]	ENSG00000006652	236	response to stress	cytoplasm, intracellular, intracellular organelle, intracellular part
hsapiens	Success	ALKBH8	1.58369	0.725406	OK	-1.12642937883208	0.0009	0.0313523	alkB homolog 8, tRNA methyltransferase [Source:HGNC Symbol;Acc:HGNC:25189]	ENSG00000137760	237	response to stress	cytoplasm, cytoplasmic part, intracellular, intracellular organelle, intracellular part	ion binding
hsapiens	Success	PPARGC1B	1.22532	0.561771	OK	-1.12510451125427	0.0006	0.025191	PPARG coactivator 1 beta [Source:HGNC Symbol;Acc:HGNC:30022]	ENSG00000155846	238	cellular response to chemical stimulus, regulation of immune system process, response to stress	cytoplasm, cytoplasmic part, intracellular, intracellular organelle, intracellular part
hsapiens	Success	MANSC1	35.9166	78.1383	OK	1.1213790825405	0.0002	0.0131602	MANSC domain containing 1 [Source:HGNC Symbol;Acc:HGNC:25505]	ENSG00000111261	239
hsapiens	Success	FNIP2	1.81967	0.836836	OK	-1.12066001755069	0.0001	0.00809496	folliculin interacting protein 2 [Source:HGNC Symbol;Acc:HGNC:29280]	ENSG00000052795	240	response to stress	cytoplasm, intracellular, intracellular part
hsapiens	Success	SOCS4	3.89239	1.79323	OK	-1.11809572852867	5e-05	0.00493509	suppressor of cytokine signaling 4 [Source:HGNC Symbol;Acc:HGNC:19392]	ENSG00000180008	241	cellular response to chemical stimulus	cytoplasm, intracellular, intracellular part
hsapiens	Success	RAP2A	3.59912	1.65848	OK	-1.11778259022505	0.0005	0.0229633	RAP2A, member of RAS oncogene family [Source:HGNC Symbol;Acc:HGNC:9861]	ENSG00000125249	242	cellular response to chemical stimulus, establishment of localization, response to stress	cytoplasm, cytoplasmic part, intracellular, intracellular organelle, intracellular part	anion binding, carbohydrate derivative binding, ion binding
hsapiens	Success	RASGRP1	9.89897	4.56699	OK	-1.11603478805142	0.00015	0.0107503	RAS guanyl releasing protein 1 [Source:HGNC Symbol;Acc:HGNC:9878]	ENSG00000172575	243	cell activation, cell activation involved in immune response, cytokine production, defense response, establishment of localization, exocytosis, inflammatory response, innate immune response, leukocyte activation, leukocyte activation involved in immune response, leukocyte degranulation, leukocyte mediated immunity, myeloid cell activation involved in immune response, myeloid leukocyte activation,…	cytoplasm, cytoplasmic part, intracellular, intracellular organelle, intracellular part	anion binding, ion binding
hsapiens	Success	PIM3	106.741	230.831	OK	1.11272255481866	0.00035	0.0189337	Pim-3 proto-oncogene, serine/threonine kinase [Source:HGNC Symbol;Acc:HGNC:19310]	ENSG00000198355	244	cellular response to chemical stimulus, establishment of localization, secretion, secretion by cell, transport	cytoplasm, cytoplasmic part, intracellular, intracellular part	anion binding, carbohydrate derivative binding, ion binding
hsapiens	Success	PCGF5	7.17334	3.31816	OK	-1.1122615588572	0.0002	0.0131602	polycomb group ring finger 5 [Source:HGNC Symbol;Acc:HGNC:28264]	ENSG00000180628	245		intracellular, intracellular organelle, intracellular part	ion binding
hsapiens	Success	FRAT1	60.6157	131.003	OK	1.11183643227292	0.0003	0.0174902	FRAT1, WNT signaling pathway regulator [Source:HGNC Symbol;Acc:HGNC:3944]	ENSG00000165879	246		cytoplasm, cytoplasmic part, intracellular, intracellular organelle, intracellular part
hsapiens	Success	TIGD3	6.38104	13.7718	OK	1.10985365193851	0.00035	0.0189337	tigger transposable element derived 3 [Source:HGNC Symbol;Acc:HGNC:18334]	ENSG00000173825	247		intracellular, intracellular organelle, intracellular part
hsapiens	Success	EIF2AK2	25.6762	11.9264	OK	-1.10627307446051	0.00075	0.0284141	eukaryotic translation initiation factor 2 alpha kinase 2 [Source:HGNC Symbol;Acc:HGNC:9437]	ENSG00000055332	248	cellular response to chemical stimulus, cytokine production, defense response, innate immune response, positive regulation of cytokine production, regulation of cytokine production, regulation of immune system process, response to stress	cytoplasm, cytoplasmic part, intracellular, intracellular organelle, intracellular part	anion binding, carbohydrate derivative binding, ion binding	Influenza A
hsapiens	Success	SERPINB9	27.2004	12.6353	OK	-1.10616794881723	0.00015	0.0107503	serpin family B member 9 [Source:HGNC Symbol;Acc:HGNC:8955]	ENSG00000170542	249	cellular response to chemical stimulus, defense response, innate immune response, leukocyte mediated immunity, myeloid leukocyte mediated immunity, regulation of immune system process, response to stress	cytoplasm, cytoplasmic part, intracellular, intracellular organelle, intracellular part
hsapiens	Success	HIP1	11.5954	24.9485	OK	1.10540048909964	0.0005	0.0229633	huntingtin interacting protein 1 [Source:HGNC Symbol;Acc:HGNC:4913]	ENSG00000127946	250	establishment of localization, transport	cytoplasm, cytoplasmic part, cytoplasmic vesicle membrane, intracellular, intracellular organelle, intracellular part	anion binding, ion binding
hsapiens	Success	CEBPB	377.618	811.36	OK	1.10341464391753	0.00095	0.0321003	CCAAT enhancer binding protein beta [Source:HGNC Symbol;Acc:HGNC:1834]	ENSG00000172216	251	cell activation, cellular response to chemical stimulus, cytokine production, defense response, establishment of localization, inflammatory response, leukocyte activation, positive regulation of cytokine production, regulation of cytokine production, regulation of immune system process, response to stress, transport	cytoplasm, intracellular, intracellular organelle, intracellular part		Transcriptional misregulation in cancer
hsapiens	Success	CMTM2	145.848	313.318	OK	1.10316205154213	0.00135	0.0398693	CKLF like MARVEL transmembrane domain containing 2 [Source:HGNC Symbol;Acc:HGNC:19173]	ENSG00000140932	252
hsapiens	Success	PANX2	14.3448	30.7904	OK	1.10195275593546	0.0002	0.0131602	pannexin 2 [Source:HGNC Symbol;Acc:HGNC:8600]	ENSG00000073150	253	establishment of localization, response to stress, transport	cytoplasm, intracellular, intracellular part
hsapiens	Success	ISL2	3.05926	6.56128	OK	1.10079456516536	0.00085	0.0305566	ISL LIM homeobox 2 [Source:HGNC Symbol;Acc:HGNC:18524]	ENSG00000159556	254		intracellular, intracellular organelle, intracellular part	ion binding
hsapiens	Success	ELK4	6.29358	2.93591	OK	-1.10007316086743	5e-05	0.00493509	ELK4, ETS transcription factor [Source:HGNC Symbol;Acc:HGNC:3326]	ENSG00000158711	255		cytoplasm, cytoplasmic part, intracellular, intracellular organelle, intracellular part		Transcriptional misregulation in cancer
hsapiens	Success	CAMK2D	4.02885	1.87964	OK	-1.09991171813558	0.0005	0.0229633	calcium/calmodulin dependent protein kinase II delta [Source:HGNC Symbol;Acc:HGNC:1462]	ENSG00000145349	256	cellular response to chemical stimulus, defense response, establishment of localization, innate immune response, interferon-gamma-mediated signaling pathway, response to interferon-gamma, response to stress, transport	cytoplasm, cytoplasmic part, cytoplasmic vesicle membrane, intracellular, intracellular organelle, intracellular part	anion binding, carbohydrate derivative binding, ion binding
hsapiens	Success	JMJD6	20.1799	43.2157	OK	1.09863650462491	0.0003	0.0174902	jumonji domain containing 6, arginine demethylase and lysine hydroxylase [Source:HGNC Symbol;Acc:HGNC:19355]	ENSG00000070495	257	cell activation, establishment of localization, leukocyte activation, myeloid leukocyte activation, transport	cytoplasm, cytoplasmic part, intracellular, intracellular organelle, intracellular part	ion binding
hsapiens	Success	MAP2K3	86.4674	185.14	OK	1.09838841259587	0.00015	0.0107503	mitogen-activated protein kinase kinase 3 [Source:HGNC Symbol;Acc:HGNC:6843]	ENSG00000034152	258	cellular response to chemical stimulus, cytokine production, defense response, inflammatory response, regulation of cytokine production, response to stress	cytoplasm, cytoplasmic part, intracellular, intracellular organelle, intracellular part	anion binding, carbohydrate derivative binding, ion binding	Influenza A
hsapiens	Success	BCL3	96.7721	207.134	OK	1.09790130951974	0.00045	0.0215464	BCL3, transcription coactivator [Source:HGNC Symbol;Acc:HGNC:998]	ENSG00000069399	259	cell activation, cell activation involved in immune response, cytokine production, defense response, establishment of localization, leukocyte activation, leukocyte activation involved in immune response, leukocyte mediated immunity, positive regulation of cytokine production, regulation of cytokine production, response to stress, transport	cytoplasm, cytoplasmic part, intracellular, intracellular organelle, intracellular part
hsapiens	Success	PDK4	6.93197	3.23863	OK	-1.09788175521059	0.00045	0.0215464	pyruvate dehydrogenase kinase 4 [Source:HGNC Symbol;Acc:HGNC:8812]	ENSG00000004799	260	cellular response to chemical stimulus, response to stress	cytoplasm, cytoplasmic part, intracellular, intracellular organelle, intracellular part	anion binding, carbohydrate derivative binding, ion binding
hsapiens	Success	JAKMIP1	2.32383	1.08596	OK	-1.09753356788787	0.0017	0.0455438	janus kinase and microtubule interacting protein 1 [Source:HGNC Symbol;Acc:HGNC:26460]	ENSG00000152969	261	establishment of localization, transport	cytoplasm, intracellular, intracellular organelle, intracellular part
hsapiens	Success	TRIM9	1.05482	2.25509	OK	1.09618818126751	0.00165	0.0445223	tripartite motif containing 9 [Source:HGNC Symbol;Acc:HGNC:16288]	ENSG00000100505	262	establishment of localization, exocytosis, regulated exocytosis, secretion, secretion by cell, transport	cytoplasm, cytoplasmic part, intracellular, intracellular organelle, intracellular part	ion binding
hsapiens	Success	ARAP2	8.86212	4.14618	OK	-1.09586911198592	0.0001	0.00809496	ArfGAP with RhoGAP domain, ankyrin repeat and PH domain 2 [Source:HGNC Symbol;Acc:HGNC:16924]	ENSG00000047365	263		cytoplasm, cytoplasmic part, intracellular, intracellular part	anion binding, ion binding
hsapiens	Success	ADM	196.929	420.878	OK	1.09572651967607	0.0008	0.0291314	adrenomedullin [Source:HGNC Symbol;Acc:HGNC:259]	ENSG00000148926	264	establishment of localization, secretion, secretion by cell, transport	cytoplasm, intracellular, intracellular part
hsapiens	Success	MIS18BP1	7.91618	3.70585	OK	-1.09499992986645	5e-05	0.00493509	MIS18 binding protein 1 [Source:HGNC Symbol;Acc:HGNC:20190]	ENSG00000129534	265		intracellular, intracellular organelle, intracellular part
hsapiens	Success	ZNF296	4.26888	9.11091	OK	1.09373754957505	0.0006	0.025191	zinc finger protein 296 [Source:HGNC Symbol;Acc:HGNC:15981]	ENSG00000170684	266		intracellular, intracellular organelle, intracellular part	ion binding
hsapiens	Success	RGL4	54.5456	116.186	OK	1.09090151032547	0.00015	0.0107503	ral guanine nucleotide dissociation stimulator like 4 [Source:HGNC Symbol;Acc:HGNC:31911]	ENSG00000159496	267		cytoplasm, cytoplasmic part, intracellular, intracellular organelle, intracellular part
hsapiens	Success	CLDN9	6.65343	14.1262	OK	1.08620324676238	0.0004	0.0205516	claudin 9 [Source:HGNC Symbol;Acc:HGNC:2051]	ENSG00000213937	268		intracellular, intracellular organelle, intracellular part
hsapiens	Success	TPD52L2	79.1313	167.801	OK	1.08443094976718	0.0006	0.025191	TPD52 like 2 [Source:HGNC Symbol;Acc:HGNC:12007]	ENSG00000101150	269
hsapiens	Success	LPCAT3	22.9304	48.6015	OK	1.08373931912585	0.00045	0.0215464	lysophosphatidylcholine acyltransferase 3 [Source:HGNC Symbol;Acc:HGNC:30244]	ENSG00000111684	270		cytoplasm, cytoplasmic part, intracellular, intracellular organelle, intracellular part
hsapiens	Success	LAP3	31.0334	14.6468	OK	-1.08323626399826	0.0006	0.025191	leucine aminopeptidase 3 [Source:HGNC Symbol;Acc:HGNC:18449]	ENSG00000002549	271		cytoplasm, cytoplasmic part, intracellular, intracellular organelle, intracellular part	ion binding
hsapiens	Success	TNNI2	12.925	27.3802	OK	1.08296870433005	0.00045	0.0215464	troponin I2, fast skeletal type [Source:HGNC Symbol;Acc:HGNC:11946]	ENSG00000130598	272		cytoplasm, cytoplasmic part, intracellular, intracellular organelle, intracellular part
hsapiens	Success	STAT1	118.038	55.7379	OK	-1.08252082839205	0.00065	0.0267905	signal transducer and activator of transcription 1 [Source:HGNC Symbol;Acc:HGNC:11362]	ENSG00000115415	273	cytokine production, interferon-gamma-mediated signaling pathway, positive regulation of cytokine production, regulation of cytokine production, regulation of immune system process, response to interferon-gamma	cytoplasm, cytoplasmic part, intracellular, intracellular organelle, intracellular part		Influenza A
hsapiens	Success	TP53I11	36.3593	76.9822	OK	1.0822004765195	0.0015	0.0417772	tumor protein p53 inducible protein 11 [Source:HGNC Symbol;Acc:HGNC:16842]	ENSG00000175274	274
hsapiens	Success	CYP27A1	23.0724	48.7686	OK	1.07978447600311	0.00025	0.0157151	cytochrome P450 family 27 subfamily A member 1 [Source:HGNC Symbol;Acc:HGNC:2605]	ENSG00000135929	275		cytoplasm, cytoplasmic part, intracellular, intracellular organelle, intracellular part	ion binding
hsapiens	Success	EPB41L3	7.21591	3.41978	OK	-1.07727782759714	0.0001	0.00809496	erythrocyte membrane protein band 4.1 like 3 [Source:HGNC Symbol;Acc:HGNC:3380]	ENSG00000082397	276		cytoplasm, cytoplasmic part, intracellular, intracellular organelle, intracellular part
hsapiens	Success	QPCT	75.2015	158.53	OK	1.07592253594296	0.00015	0.0107503	glutaminyl-peptide cyclotransferase [Source:HGNC Symbol;Acc:HGNC:9753]	ENSG00000115828	277	cell activation, cell activation involved in immune response, establishment of localization, exocytosis, leukocyte activation, leukocyte activation involved in immune response, leukocyte degranulation, leukocyte mediated immunity, myeloid cell activation involved in immune response, myeloid leukocyte activation, myeloid leukocyte mediated immunity, regulated exocytosis, secretion, secretion by ce…	cytoplasm, cytoplasmic part, intracellular, intracellular organelle, intracellular part, tertiary granule	ion binding
hsapiens	Success	KLHL2	23.729	49.9866	OK	1.07489009779745	0.0005	0.0229633	kelch like family member 2 [Source:HGNC Symbol;Acc:HGNC:6353]	ENSG00000109466	278		cytoplasm, cytoplasmic part, intracellular, intracellular organelle, intracellular part
hsapiens	Success	MILR1	8.46039	17.8046	OK	1.0734539501847	0.0018	0.0468833	mast cell immunoglobulin like receptor 1 [Source:HGNC Symbol;Acc:HGNC:27570]	ENSG00000271605	279	cell activation, cell activation involved in immune response, establishment of localization, exocytosis, leukocyte activation, leukocyte activation involved in immune response, leukocyte degranulation, leukocyte mediated immunity, myeloid cell activation involved in immune response, myeloid leukocyte activation, myeloid leukocyte mediated immunity, regulated exocytosis, regulation of immune syste…	cytoplasm, cytoplasmic part, intracellular, intracellular organelle, intracellular part
hsapiens	Success	CDKN2D	151.707	319.068	OK	1.07257626961305	0.00075	0.0284141	cyclin dependent kinase inhibitor 2D [Source:HGNC Symbol;Acc:HGNC:1790]	ENSG00000129355	280		cytoplasm, cytoplasmic part, intracellular, intracellular organelle, intracellular part
hsapiens	Success	MYB	1.57568	0.749324	OK	-1.07231300683306	0.0007	0.0274439	MYB proto-oncogene, transcription factor [Source:HGNC Symbol;Acc:HGNC:7545]	ENSG00000118513	281	cell activation, cell activation involved in immune response, cytokine production, establishment of localization, leukocyte activation, leukocyte activation involved in immune response, positive regulation of cytokine production, regulation of cytokine production, regulation of immune system process, secretion, secretion by cell, transport	intracellular, intracellular organelle, intracellular part
hsapiens	Success	TGFBR3	4.48748	2.1363	OK	-1.07079125057728	0.0001	0.00809496	transforming growth factor beta receptor 3 [Source:HGNC Symbol;Acc:HGNC:11774]	ENSG00000069702	282		intracellular, intracellular part	ion binding
hsapiens	Success	TRIM58	5.67396	2.702	OK	-1.07032830534504	0.0002	0.0131602	tripartite motif containing 58 [Source:HGNC Symbol;Acc:HGNC:24150]	ENSG00000162722	283	establishment of localization, regulation of immune system process, transport	intracellular	ion binding
hsapiens	Success	NRIP1	2.82993	1.34826	OK	-1.06966763326973	0.00035	0.0189337	nuclear receptor interacting protein 1 [Source:HGNC Symbol;Acc:HGNC:8001]	ENSG00000180530	284		intracellular, intracellular organelle, intracellular part
hsapiens	Success	RNF144A	4.58134	2.18359	OK	-1.06906763991005	0.0001	0.00809496	ring finger protein 144A [Source:HGNC Symbol;Acc:HGNC:20457]	ENSG00000151692	285		cytoplasmic vesicle membrane, intracellular, intracellular organelle, intracellular part	ion binding
hsapiens	Success	ZNF441	1.63366	0.778755	OK	-1.06886633255576	0.0015	0.0417772	zinc finger protein 441 [Source:HGNC Symbol;Acc:HGNC:20875]	ENSG00000197044	286		intracellular, intracellular organelle, intracellular part	ion binding
hsapiens	Success	PARP11	3.85315	1.84298	OK	-1.06399793509504	0.00145	0.0416209	poly(ADP-ribose) polymerase family member 11 [Source:HGNC Symbol;Acc:HGNC:1186]	ENSG00000111224	287	establishment of localization, transport	intracellular, intracellular organelle, intracellular part
hsapiens	Success	ZNF780B	2.98955	1.43003	OK	-1.06388292705077	0.0007	0.0274439	zinc finger protein 780B [Source:HGNC Symbol;Acc:HGNC:33109]	ENSG00000128000	288		intracellular, intracellular organelle, intracellular part	ion binding
hsapiens	Success	BANK1	5.08281	2.43195	OK	-1.06351273475322	0.00055	0.0243646	B cell scaffold protein with ankyrin repeats 1 [Source:HGNC Symbol;Acc:HGNC:18233]	ENSG00000153064	289	cell activation, cytokine production, establishment of localization, leukocyte activation, regulation of cytokine production, regulation of immune system process, secretion, secretion by cell, transport
hsapiens	Success	PHF6	2.6214	1.25727	OK	-1.06004300837117	0.0005	0.0229633	PHD finger protein 6 [Source:HGNC Symbol;Acc:HGNC:18145]	ENSG00000156531	290		intracellular, intracellular organelle, intracellular part	ion binding
hsapiens	Success	LTA4H	60.966	126.883	OK	1.05742198889349	0.0004	0.0205516	leukotriene A4 hydrolase [Source:HGNC Symbol;Acc:HGNC:6710]	ENSG00000111144	291	cell activation, cell activation involved in immune response, establishment of localization, exocytosis, leukocyte activation, leukocyte activation involved in immune response, leukocyte degranulation, leukocyte mediated immunity, myeloid cell activation involved in immune response, myeloid leukocyte activation, myeloid leukocyte mediated immunity, regulated exocytosis, secretion, secretion by ce…	intracellular, intracellular organelle, intracellular part, tertiary granule	ion binding
hsapiens	Success	PTCH1	1.82742	0.87816	OK	-1.05725252325905	0.0003	0.0174902	patched 1 [Source:HGNC Symbol;Acc:HGNC:9585]	ENSG00000185920	292	establishment of localization, transport	cytoplasmic vesicle membrane, intracellular, intracellular organelle, intracellular part	ion binding
hsapiens	Success	ZFP3	2.0987	1.01029	OK	-1.05472648172379	0.0006	0.025191	ZFP3 zinc finger protein [Source:HGNC Symbol;Acc:HGNC:12861]	ENSG00000180787	293		intracellular, intracellular organelle, intracellular part	ion binding
hsapiens	Success	GTF3C3	5.00945	2.41235	OK	-1.05421297668535	0.0013	0.0389032	general transcription factor IIIC subunit 3 [Source:HGNC Symbol;Acc:HGNC:4666]	ENSG00000119041	294		intracellular, intracellular organelle, intracellular part
hsapiens	Success	LMAN1	5.28874	2.54897	OK	-1.05300965900395	0.00015	0.0107503	lectin, mannose binding 1 [Source:HGNC Symbol;Acc:HGNC:6631]	ENSG00000074695	295	establishment of localization, transport	cytoplasmic vesicle membrane, intracellular, intracellular organelle, intracellular part	ion binding
hsapiens	Success	ZNF37A	1.95764	0.944234	OK	-1.05189914749457	0.0006	0.025191	zinc finger protein 37A [Source:HGNC Symbol;Acc:HGNC:13102]	ENSG00000075407	296		intracellular, intracellular organelle, intracellular part	ion binding
hsapiens	Success	RNF10	95.6395	198.206	OK	1.05132214295774	0.001	0.0331917	ring finger protein 10 [Source:HGNC Symbol;Acc:HGNC:10055]	ENSG00000022840	297		intracellular, intracellular organelle, intracellular part	ion binding
hsapiens	Success	LRRC58	2.54168	1.22684	OK	-1.05083529481689	0.0006	0.025191	leucine rich repeat containing 58 [Source:HGNC Symbol;Acc:HGNC:26968]	ENSG00000163428	298
hsapiens	Success	TIMM10	29.146	14.0693	OK	-1.05074735048083	0.00105	0.0343448	translocase of inner mitochondrial membrane 10 [Source:HGNC Symbol;Acc:HGNC:11814]	ENSG00000134809	299	establishment of localization, transport	intracellular, intracellular organelle, intracellular part	ion binding
hsapiens	Success	PARP15	19.3848	9.37279	OK	-1.04837538615299	0.00055	0.0243646	poly(ADP-ribose) polymerase family member 15 [Source:HGNC Symbol;Acc:HGNC:26876]	ENSG00000173200	300		intracellular, intracellular organelle, intracellular part	ion binding
hsapiens	Success	NCOA7	7.49161	3.62351	OK	-1.04788792156408	0.001	0.0331917	nuclear receptor coactivator 7 [Source:HGNC Symbol;Acc:HGNC:21081]	ENSG00000111912	301		intracellular, intracellular organelle, intracellular part
hsapiens	Success	VPS9D1	43.297	89.3827	OK	1.04572855943844	0.00075	0.0284141	VPS9 domain containing 1 [Source:HGNC Symbol;Acc:HGNC:13526]	ENSG00000075399	302	establishment of localization, transport
hsapiens	Success	ZKSCAN8	4.48581	2.17426	OK	-1.04484404576463	0.00075	0.0284141	zinc finger with KRAB and SCAN domains 8 [Source:HGNC Symbol;Acc:HGNC:12983]	ENSG00000198315	303		intracellular, intracellular organelle, intracellular part	ion binding
hsapiens	Success	AKAP2	2.74664	1.33137	OK	-1.0447562646436	0.0005	0.0229633	A-kinase anchoring protein 2 [Source:HGNC Symbol;Acc:HGNC:372]	ENSG00000241978	304
hsapiens	Success	CASP7	6.88222	3.33764	OK	-1.04404565754551	0.00035	0.0189337	caspase 7 [Source:HGNC Symbol;Acc:HGNC:1508]	ENSG00000165806	305		intracellular, intracellular organelle, intracellular part
hsapiens	Success	PHF21A	50.5229	104.168	OK	1.04390279853463	0.0004	0.0205516	PHD finger protein 21A [Source:HGNC Symbol;Acc:HGNC:24156]	ENSG00000135365	306		intracellular, intracellular organelle, intracellular part	ion binding
hsapiens	Success	ZNF683	7.80505	3.79021	OK	-1.04213008986483	0.0015	0.0417772	zinc finger protein 683 [Source:HGNC Symbol;Acc:HGNC:28495]	ENSG00000176083	307	cell activation, cell activation involved in immune response, leukocyte activation, leukocyte activation involved in immune response, regulation of immune system process	intracellular, intracellular organelle, intracellular part	ion binding
hsapiens	Success	GLT1D1	106.483	219.23	OK	1.0418221112069	0.0012	0.0372994	glycosyltransferase 1 domain containing 1 [Source:HGNC Symbol;Acc:HGNC:26483]	ENSG00000151948	308		intracellular, intracellular part
hsapiens	Success	ZNF260	1.51771	0.737412	OK	-1.04135335184945	0.0018	0.0468833	zinc finger protein 260 [Source:HGNC Symbol;Acc:HGNC:13499]	ENSG00000254004	309		intracellular, intracellular organelle, intracellular part	ion binding
hsapiens	Success	PLCXD2	1.85444	0.901698	OK	-1.04026736373479	0.00155	0.0427466	phosphatidylinositol specific phospholipase C X domain containing 2 [Source:HGNC Symbol;Acc:HGNC:26462]	ENSG00000240891	310		intracellular, intracellular organelle, intracellular part
hsapiens	Success	ZNF675	3.42305	1.66756	OK	-1.03754369419915	0.0018	0.0468833	zinc finger protein 675 [Source:HGNC Symbol;Acc:HGNC:30768]	ENSG00000197372	311	regulation of immune system process	intracellular, intracellular organelle, intracellular part	ion binding
hsapiens	Success	CD84	9.27377	4.51984	OK	-1.03688424379947	0.00015	0.0107503	CD84 molecule [Source:HGNC Symbol;Acc:HGNC:1704]	ENSG00000066294	312	cell activation, cell activation involved in immune response, establishment of localization, exocytosis, leukocyte activation, leukocyte activation involved in immune response, leukocyte degranulation, leukocyte mediated immunity, myeloid cell activation involved in immune response, myeloid leukocyte activation, myeloid leukocyte mediated immunity, regulated exocytosis, regulation of immune syste…
hsapiens	Success	ABCG1	5.67942	11.645	OK	1.03589512967954	0.00035	0.0189337	ATP binding cassette subfamily G member 1 [Source:HGNC Symbol;Acc:HGNC:73]	ENSG00000160179	313	establishment of localization, transport	intracellular, intracellular organelle, intracellular part	ion binding
hsapiens	Success	CMTR2	5.4673	2.66751	OK	-1.03533486137114	0.00065	0.0267905	cap methyltransferase 2 [Source:HGNC Symbol;Acc:HGNC:25635]	ENSG00000180917	314		intracellular, intracellular organelle, intracellular part
hsapiens	Success	LMNB1	51.4119	105.146	OK	1.03221973258029	0.00035	0.0189337	lamin B1 [Source:HGNC Symbol;Acc:HGNC:6637]	ENSG00000113368	315		intracellular, intracellular organelle, intracellular part
hsapiens	Success	MME	69.105	141.162	OK	1.03048977187403	0.0009	0.0313523	membrane metalloendopeptidase [Source:HGNC Symbol;Acc:HGNC:7154]	ENSG00000196549	316	cell activation, cell activation involved in immune response, establishment of localization, exocytosis, leukocyte activation, leukocyte activation involved in immune response, leukocyte degranulation, leukocyte mediated immunity, myeloid cell activation involved in immune response, myeloid leukocyte activation, myeloid leukocyte mediated immunity, regulated exocytosis, secretion, secretion by ce…	cytoplasmic vesicle membrane, intracellular, intracellular organelle, intracellular part	ion binding
hsapiens	Success	ST3GAL4	41.1696	83.9474	OK	1.02790621139118	0.00075	0.0284141	ST3 beta-galactoside alpha-2,3-sialyltransferase 4 [Source:HGNC Symbol;Acc:HGNC:10864]	ENSG00000110080	317		intracellular, intracellular organelle, intracellular part
hsapiens	Success	PIK3C2A	3.72577	1.82828	OK	-1.02705158107295	0.0011	0.0352627	phosphatidylinositol-4-phosphate 3-kinase catalytic subunit type 2 alpha [Source:HGNC Symbol;Acc:HGNC:8971]	ENSG00000011405	318	establishment of localization, exocytosis, secretion, secretion by cell, transport	intracellular, intracellular organelle, intracellular part	ion binding
hsapiens	Success	ANXA3	82.9477	168.923	OK	1.02609189077924	0.00095	0.0321003	annexin A3 [Source:HGNC Symbol;Acc:HGNC:541]	ENSG00000138772	319	cell activation, cell activation involved in immune response, establishment of localization, exocytosis, leukocyte activation, leukocyte activation involved in immune response, leukocyte degranulation, leukocyte mediated immunity, myeloid cell activation involved in immune response, myeloid leukocyte activation, myeloid leukocyte mediated immunity, regulated exocytosis, secretion, secretion by ce…	cytoplasmic vesicle membrane, intracellular, intracellular organelle, intracellular part	ion binding
hsapiens	Success	XPO4	2.32565	1.1428	OK	-1.02506105256167	0.00025	0.0157151	exportin 4 [Source:HGNC Symbol;Acc:HGNC:17796]	ENSG00000132953	320	establishment of localization, transport	intracellular, intracellular organelle, intracellular part
hsapiens	Success	MS4A1	46.9337	23.0699	OK	-1.02461244869963	0.00195	0.0497537	membrane spanning 4-domains A1 [Source:HGNC Symbol;Acc:HGNC:7315]	ENSG00000156738	321	cell activation, leukocyte activation	intracellular, intracellular organelle, intracellular part
hsapiens	Success	MFSD9	4.84709	2.38373	OK	-1.02389803641461	0.0003	0.0174902	major facilitator superfamily domain containing 9 [Source:HGNC Symbol;Acc:HGNC:28158]	ENSG00000135953	322	establishment of localization, transport
hsapiens	Success	TSEN34	111.118	225.823	OK	1.0230998938558	0.0015	0.0417772	tRNA splicing endonuclease subunit 34 [Source:HGNC Symbol;Acc:HGNC:15506]	ENSG00000170892	323
hsapiens	Success	GRAMD1A	90.4241	183.495	OK	1.02096151326245	0.0015	0.0417772	GRAM domain containing 1A [Source:HGNC Symbol;Acc:HGNC:29305]	ENSG00000089351	324
hsapiens	Success	ARMC1	2.94305	1.45402	OK	-1.01726493906968	0.0014	0.0407049	armadillo repeat containing 1 [Source:HGNC Symbol;Acc:HGNC:17684]	ENSG00000104442	325	establishment of localization, transport
hsapiens	Success	INPP4B	2.25775	1.11652	OK	-1.01587665165274	0.001	0.0331917	inositol polyphosphate-4-phosphatase type II B [Source:HGNC Symbol;Acc:HGNC:6075]	ENSG00000109452	326
hsapiens	Success	GPRIN3	4.35744	2.15573	OK	-1.01530430390256	0.0004	0.0205516	GPRIN family member 3 [Source:HGNC Symbol;Acc:HGNC:27733]	ENSG00000185477	327
hsapiens	Success	NHLRC2	1.9428	0.962269	OK	-1.01362523403281	0.0008	0.0291314	NHL repeat containing 2 [Source:HGNC Symbol;Acc:HGNC:24731]	ENSG00000196865	328	establishment of localization, exocytosis, regulated exocytosis, secretion, secretion by cell, transport
hsapiens	Success	MYBPC3	5.20951	10.515	OK	1.01322926416441	0.00065	0.0267905	myosin binding protein C, cardiac [Source:HGNC Symbol;Acc:HGNC:7551]	ENSG00000134571	329	establishment of localization, transport
hsapiens	Success	HCAR2	123.912	250.074	OK	1.01303916038465	0.00185	0.0480744	hydroxycarboxylic acid receptor 2 [Source:HGNC Symbol;Acc:HGNC:24827]	ENSG00000182782	330	establishment of localization, secretion, secretion by cell, transport
hsapiens	Success	CCDC71L	39.9729	80.6453	OK	1.0125682128514	0.0013	0.0389032	coiled-coil domain containing 71 like [Source:HGNC Symbol;Acc:HGNC:26685]	ENSG00000253276	331
hsapiens	Success	TXN	124.067	249.923	OK	1.01036424557157	0.0004	0.0205516	thioredoxin [Source:HGNC Symbol;Acc:HGNC:12435]	ENSG00000136810	332	establishment of localization, transport
hsapiens	Success	RUBCNL	32.6902	65.7998	OK	1.00922499526224	0.00125	0.0380135	rubicon like autophagy enhancer [Source:HGNC Symbol;Acc:HGNC:20420]	ENSG00000102445	333
hsapiens	Success	NLRP6	25.6417	51.5502	OK	1.00748611155436	0.00115	0.036044	NLR family pyrin domain containing 6 [Source:HGNC Symbol;Acc:HGNC:22944]	ENSG00000174885	334	establishment of localization, secretion, transport
hsapiens	Success	PLIN5	27.2057	54.6326	OK	1.00585313416189	0.0009	0.0313523	perilipin 5 [Source:HGNC Symbol;Acc:HGNC:33196]	ENSG00000214456	335
hsapiens	Success	GADD45A	12.3443	24.7726	OK	1.00490026525618	0.00035	0.0189337	growth arrest and DNA damage inducible alpha [Source:HGNC Symbol;Acc:HGNC:4095]	ENSG00000116717	336
hsapiens	Success	CLIC4	3.67604	1.83422	OK	-1.00298577604523	0.00135	0.0398693	chloride intracellular channel 4 [Source:HGNC Symbol;Acc:HGNC:13518]	ENSG00000169504	337	establishment of localization, transport
hsapiens	Success	MFN2	22.6438	45.3281	OK	1.00128960330377	0.0009	0.0313523	mitofusin 2 [Source:HGNC Symbol;Acc:HGNC:16877]	ENSG00000116688	338	establishment of localization, transport
